# Supplementary material for: CP91110P: A Computationally Designed Multi-Epitope Vaccine Candidate for Tuberculosis via TLR-2/4 Synergistic Immunomodulation
Source: Biology (Basel). 2025 Sep 5;14(9):1196. doi: 10.3390/biology14091196 (PMC12467508; doi:10.3390/biology14091196)
Supplement: Supplementary file 1 [file biology-14-01196-s001.zip › Table S1.xlsx]

## Sheet: Ag85A-HTL
allele	length	peptide	rank
HLA-DPA1*02:01/DPB1*05:01	12	QTYKWETFLTSE	0.01
HLA-DPA1*02:01/DPB1*05:01	13	QTYKWETFLTSEL	0.01
HLA-DPA1*02:01/DPB1*05:01	14	QTYKWETFLTSELP	0.01
HLA-DPA1*02:01/DPB1*01:01	12	QTYKWETFLTSE	0.01
HLA-DPA1*03:01/DPB1*04:02	12	QTYKWETFLTSE	0.01
HLA-DRB4*01:01	12	AQLNAMKPDLQR	0.01
HLA-DPA1*03:01/DPB1*04:02	13	QTYKWETFLTSEL	0.01
HLA-DPA1*03:01/DPB1*04:02	14	QTYKWETFLTSELP	0.01
HLA-DPA1*01:03/DPB1*04:01	12	QTYKWETFLTSE	0.01
HLA-DRB4*01:01	13	GAQLNAMKPDLQR	0.01
HLA-DPA1*02:01/DPB1*01:01	14	QTYKWETFLTSELP	0.02
HLA-DPA1*03:01/DPB1*04:02	13	CQTYKWETFLTSE	0.02
HLA-DPA1*03:01/DPB1*04:02	15	QTYKWETFLTSELPG	0.02
HLA-DPA1*01:03/DPB1*02:01	12	QTYKWETFLTSE	0.02
HLA-DPA1*01:03/DPB1*04:01	13	QTYKWETFLTSEL	0.02
HLA-DPA1*01:03/DPB1*04:01	14	QTYKWETFLTSELP	0.02
HLA-DPA1*02:01/DPB1*05:01	13	CQTYKWETFLTSE	0.03
HLA-DPA1*02:01/DPB1*05:01	15	QTYKWETFLTSELPG	0.03
HLA-DPA1*02:01/DPB1*01:01	13	QTYKWETFLTSEL	0.03
HLA-DPA1*03:01/DPB1*04:02	15	CQTYKWETFLTSELP	0.03
HLA-DRB4*01:01	13	AQLNAMKPDLQRA	0.03
HLA-DPA1*02:01/DPB1*01:01	13	CQTYKWETFLTSE	0.04
HLA-DRB4*01:01	12	GAQLNAMKPDLQ	0.04
HLA-DPA1*02:01/DPB1*01:01	15	QTYKWETFLTSELPG	0.04
HLA-DRB3*02:02	12	PAWQRNDPLLNV	0.04
HLA-DPA1*03:01/DPB1*04:02	14	GCQTYKWETFLTSE	0.04
HLA-DRB4*01:01	14	GAQLNAMKPDLQRA	0.04
HLA-DRB4*01:01	12	QLNAMKPDLQRA	0.05
HLA-DPA1*01:03/DPB1*04:01	13	CQTYKWETFLTSE	0.05
HLA-DRB3*02:02	13	DPAWQRNDPLLNV	0.05
HLA-DPA1*02:01/DPB1*05:01	15	CQTYKWETFLTSELP	0.06
HLA-DPA1*03:01/DPB1*04:02	13	TYKWETFLTSELP	0.06
HLA-DRB3*02:02	16	EDPAWQRNDPLLNVGK	0.06
HLA-DPA1*03:01/DPB1*04:02	12	TYKWETFLTSEL	0.07
HLA-DPA1*03:01/DPB1*04:02	16	GCQTYKWETFLTSELP	0.07
HLA-DRB1*07:01	12	EGFVRTSNIKFQ	0.07
HLA-DRB3*02:02	14	DPAWQRNDPLLNVG	0.07
HLA-DRB3*02:02	15	DPAWQRNDPLLNVGK	0.07
HLA-DQA1*04:01/DQB1*04:02	15	THSWEYWGAQLNAMK	0.08
HLA-DRB4*01:01	14	WGAQLNAMKPDLQR	0.08
HLA-DRB3*02:02	18	KEDPAWQRNDPLLNVGKL	0.08
HLA-DRB3*02:02	18	PKEDPAWQRNDPLLNVGK	0.08
HLA-DRB3*02:02	17	EDPAWQRNDPLLNVGKL	0.08
HLA-DRB3*02:02	17	KEDPAWQRNDPLLNVGK	0.08
HLA-DPA1*02:01/DPB1*01:01	12	CQTYKWETFLTS	0.09
HLA-DPA1*03:01/DPB1*04:02	12	CQTYKWETFLTS	0.09
HLA-DPA1*02:01/DPB1*01:01	15	CQTYKWETFLTSELP	0.09
HLA-DPA1*03:01/DPB1*04:02	14	CQTYKWETFLTSEL	0.09
HLA-DRB4*01:01	15	WGAQLNAMKPDLQRA	0.09
HLA-DQA1*04:01/DQB1*04:02	12	HSWEYWGAQLNA	0.1
HLA-DPA1*02:01/DPB1*01:01	14	GCQTYKWETFLTSE	0.1
HLA-DPA1*03:01/DPB1*04:02	16	QTYKWETFLTSELPGW	0.1
HLA-DRB3*02:02	18	EDPAWQRNDPLLNVGKLI	0.1
HLA-DRB1*07:01	13	EGFVRTSNIKFQD	0.1
HLA-DRB1*07:01	16	FLEGFVRTSNIKFQDA	0.1
HLA-DPA1*02:01/DPB1*01:01	13	TYKWETFLTSELP	0.11
HLA-DQA1*04:01/DQB1*04:02	13	THSWEYWGAQLNA	0.11
HLA-DPA1*03:01/DPB1*04:02	17	AGCQTYKWETFLTSELP	0.11
HLA-DPA1*01:03/DPB1*04:01	15	QTYKWETFLTSELPG	0.11
HLA-DRB4*01:01	16	WGAQLNAMKPDLQRAL	0.11
HLA-DRB4*01:01	16	YWGAQLNAMKPDLQRA	0.11
HLA-DRB4*01:01	15	GAQLNAMKPDLQRAL	0.11
HLA-DPA1*01:03/DPB1*02:01	14	QTYKWETFLTSELP	0.11
HLA-DRB1*07:01	16	ANRHVKPTGSAVVGLS	0.11
HLA-DPA1*02:01/DPB1*01:01	12	TYKWETFLTSEL	0.12
HLA-DPA1*01:03/DPB1*04:01	12	CQTYKWETFLTS	0.12
HLA-DRB4*01:01	18	EYWGAQLNAMKPDLQRAL	0.12
HLA-DRB3*02:02	13	PAWQRNDPLLNVG	0.12
HLA-DRB3*02:02	14	PAWQRNDPLLNVGK	0.12
HLA-DRB3*02:02	15	EDPAWQRNDPLLNVG	0.12
HLA-DRB1*07:01	15	NRHVKPTGSAVVGLS	0.12
HLA-DRB1*07:01	14	EGFVRTSNIKFQDA	0.12
HLA-DRB1*07:01	14	LEGFVRTSNIKFQD	0.12
HLA-DPA1*03:01/DPB1*04:02	16	CQTYKWETFLTSELPG	0.13
HLA-DPA1*01:03/DPB1*04:01	15	CQTYKWETFLTSELP	0.13
HLA-DRB4*01:01	18	YWGAQLNAMKPDLQRALG	0.13
HLA-DRB1*07:01	12	RHVKPTGSAVVG	0.13
HLA-DRB4*01:01	18	WEYWGAQLNAMKPDLQRA	0.13
HLA-DRB4*01:01	17	YWGAQLNAMKPDLQRAL	0.13
HLA-DRB4*01:01	17	EYWGAQLNAMKPDLQRA	0.13
HLA-DRB1*07:01	17	QANRHVKPTGSAVVGLS	0.13
HLA-DRB1*07:01	15	LEGFVRTSNIKFQDA	0.13
HLA-DPA1*02:01/DPB1*05:01	16	QTYKWETFLTSELPGW	0.14
HLA-DPA1*01:03/DPB1*02:01	13	QTYKWETFLTSEL	0.14
HLA-DRB4*01:01	17	WGAQLNAMKPDLQRALG	0.14
HLA-DRB4*01:01	15	YWGAQLNAMKPDLQR	0.14
HLA-DRB3*02:02	16	KEDPAWQRNDPLLNVG	0.14
HLA-DRB3*02:02	16	DPAWQRNDPLLNVGKL	0.14
HLA-DRB1*07:01	13	NRHVKPTGSAVVG	0.14
HLA-DPA1*02:01/DPB1*05:01	16	GCQTYKWETFLTSELP	0.15
HLA-DPA1*02:01/DPB1*01:01	16	GCQTYKWETFLTSELP	0.15
HLA-DPA1*03:01/DPB1*04:02	17	GCQTYKWETFLTSELPG	0.15
HLA-DRB3*02:02	18	DPAWQRNDPLLNVGKLIA	0.15
HLA-DRB1*07:01	17	ANRHVKPTGSAVVGLSM	0.15
HLA-DRB1*07:01	17	KFLEGFVRTSNIKFQDA	0.15
HLA-DRB1*07:01	15	FLEGFVRTSNIKFQD	0.15
HLA-DRB1*07:01	15	ANRHVKPTGSAVVGL	0.15
HLA-DRB1*07:01	14	NRHVKPTGSAVVGL	0.15
HLA-DPA1*02:01/DPB1*05:01	14	GCQTYKWETFLTSE	0.16
HLA-DQA1*04:01/DQB1*04:02	16	GTHSWEYWGAQLNAMK	0.16
HLA-DRB3*02:02	12	DPAWQRNDPLLN	0.16
HLA-DPA1*01:03/DPB1*04:01	14	GCQTYKWETFLTSE	0.16
HLA-DRB1*07:01	12	NRHVKPTGSAVV	0.16
HLA-DRB4*01:01	14	AQLNAMKPDLQRAL	0.16
HLA-DRB3*02:02	14	EDPAWQRNDPLLNV	0.16
HLA-DRB3*02:02	17	DPAWQRNDPLLNVGKLI	0.16
HLA-DRB1*11:01	14	NDPLLNVGKLIANN	0.16
HLA-DQA1*04:01/DQB1*04:02	12	THSWEYWGAQLN	0.17
HLA-DPA1*03:01/DPB1*04:02	12	AIYHPQQFVYAG	0.17
HLA-DPA1*01:03/DPB1*04:01	12	TYKWETFLTSEL	0.17
HLA-DPA1*02:01/DPB1*01:01	17	AGCQTYKWETFLTSELP	0.17
HLA-DPA1*02:01/DPB1*01:01	16	QTYKWETFLTSELPGW	0.17
HLA-DQA1*01:02/DQB1*06:02	12	DRVRGAVTGMSR	0.17
HLA-DPA1*01:03/DPB1*04:01	16	GCQTYKWETFLTSELP	0.17
HLA-DRB4*01:01	16	GAQLNAMKPDLQRALG	0.17
HLA-DRB1*07:01	15	QANRHVKPTGSAVVG	0.17
HLA-DRB1*07:01	16	LEGFVRTSNIKFQDAY	0.17
HLA-DPA1*03:01/DPB1*04:02	15	AGCQTYKWETFLTSE	0.18
HLA-DRB1*07:01	18	LQANRHVKPTGSAVVGLS	0.18
HLA-DRB1*07:01	13	LEGFVRTSNIKFQ	0.18
HLA-DRB1*07:01	14	ANRHVKPTGSAVVG	0.18
HLA-DPA1*02:01/DPB1*01:01	14	CQTYKWETFLTSEL	0.19
HLA-DPA1*03:01/DPB1*04:02	15	GCQTYKWETFLTSEL	0.19
HLA-DRB4*01:01	18	WGAQLNAMKPDLQRALGA	0.19
HLA-DRB1*07:01	16	KFLEGFVRTSNIKFQD	0.19
HLA-DRB1*07:01	16	QANRHVKPTGSAVVGL	0.19
HLA-DPA1*02:01/DPB1*05:01	13	TYKWETFLTSELP	0.2
HLA-DPA1*02:01/DPB1*01:01	15	AGCQTYKWETFLTSE	0.2
HLA-DRB3*02:02	17	PKEDPAWQRNDPLLNVG	0.2
HLA-DPA1*01:03/DPB1*02:01	15	QTYKWETFLTSELPG	0.2
HLA-DRB1*07:01	16	NRHVKPTGSAVVGLSM	0.2
HLA-DRB1*11:01	15	NDPLLNVGKLIANNT	0.2
HLA-DPA1*02:01/DPB1*01:01	12	QSSFYSDWYQPA	0.21
HLA-DQA1*04:01/DQB1*04:02	16	THSWEYWGAQLNAMKP	0.21
HLA-DPA1*01:03/DPB1*04:01	16	QTYKWETFLTSELPGW	0.21
HLA-DRB4*01:01	16	EYWGAQLNAMKPDLQR	0.21
HLA-DRB1*07:01	18	AKFLEGFVRTSNIKFQDA	0.21
HLA-DRB1*07:01	18	QANRHVKPTGSAVVGLSM	0.21
HLA-DRB1*07:01	17	FLEGFVRTSNIKFQDAY	0.21
HLA-DPA1*02:01/DPB1*05:01	12	CQTYKWETFLTS	0.22
HLA-DPA1*02:01/DPB1*01:01	17	GCQTYKWETFLTSELPG	0.22
HLA-DQA1*04:01/DQB1*04:02	17	SGTHSWEYWGAQLNAMK	0.22
HLA-DPA1*02:01/DPB1*01:01	16	CQTYKWETFLTSELPG	0.22
HLA-DPA1*03:01/DPB1*04:02	18	KAGCQTYKWETFLTSELP	0.22
HLA-DPA1*03:01/DPB1*04:02	17	QTYKWETFLTSELPGWL	0.22
HLA-DRB1*09:01	12	PQQFVYAGAMSG	0.22
HLA-DPA1*03:01/DPB1*04:02	12	QSSFYSDWYQPA	0.23
HLA-DRB4*01:01	12	SNIKFQDAYNAG	0.23
HLA-DPA1*01:03/DPB1*04:01	13	TYKWETFLTSELP	0.23
HLA-DQA1*05:01/DQB1*03:01	12	DRVRGAVTGMSR	0.23
HLA-DPA1*01:03/DPB1*02:01	13	CQTYKWETFLTSE	0.23
HLA-DRB1*07:01	15	EGFVRTSNIKFQDAY	0.23
HLA-DRB1*11:01	16	RNDPLLNVGKLIANNT	0.23
HLA-DQA1*04:01/DQB1*04:02	14	HSWEYWGAQLNAMK	0.24
HLA-DPA1*03:01/DPB1*04:02	18	AGCQTYKWETFLTSELPG	0.24
HLA-DQA1*01:02/DQB1*06:02	14	VDRVRGAVTGMSRR	0.24
HLA-DRB4*01:01	17	GAQLNAMKPDLQRALGA	0.24
HLA-DRB1*07:01	17	LQANRHVKPTGSAVVGL	0.24
HLA-DRB1*11:01	13	NDPLLNVGKLIAN	0.24
HLA-DPA1*01:03/DPB1*04:01	14	CQTYKWETFLTSEL	0.25
HLA-DPA1*01:03/DPB1*04:01	15	AGCQTYKWETFLTSE	0.25
HLA-DRB3*02:02	18	GPKEDPAWQRNDPLLNVG	0.25
HLA-DRB3*02:02	15	PAWQRNDPLLNVGKL	0.25
HLA-DRB1*08:02	15	NDPLLNVGKLIANNT	0.25
HLA-DRB1*07:01	18	KFLEGFVRTSNIKFQDAY	0.25
HLA-DRB1*07:01	16	LQANRHVKPTGSAVVG	0.25
HLA-DRB1*11:01	15	RNDPLLNVGKLIANN	0.25
HLA-DPA1*01:03/DPB1*04:01	12	QSSFYSDWYQPA	0.26
HLA-DQA1*04:01/DQB1*04:02	17	GTHSWEYWGAQLNAMKP	0.26
HLA-DPA1*01:03/DPB1*04:01	17	AGCQTYKWETFLTSELP	0.26
HLA-DRB1*07:01	12	LEGFVRTSNIKF	0.26
HLA-DRB3*02:02	15	KEDPAWQRNDPLLNV	0.26
HLA-DPA1*01:03/DPB1*02:01	15	CQTYKWETFLTSELP	0.26
HLA-DRB1*08:02	14	NDPLLNVGKLIANN	0.26
HLA-DPA1*02:01/DPB1*05:01	12	TYKWETFLTSEL	0.27
HLA-DQA1*04:01/DQB1*04:02	18	DSGTHSWEYWGAQLNAMK	0.27
HLA-DRB3*02:02	12	AWQRNDPLLNVG	0.27
HLA-DPA1*02:01/DPB1*01:01	15	GCQTYKWETFLTSEL	0.27
HLA-DPA1*03:01/DPB1*04:02	17	CQTYKWETFLTSELPGW	0.27
HLA-DRB4*01:01	13	WGAQLNAMKPDLQ	0.27
HLA-DQA1*05:01/DQB1*03:01	12	VGAVGGTATAGA	0.27
HLA-DRB1*07:01	14	FLEGFVRTSNIKFQ	0.27
HLA-DRB1*01:01	15	SPALYLLDGLRAQDD	0.27
HLA-DPA1*02:01/DPB1*05:01	17	AGCQTYKWETFLTSELP	0.28
HLA-DPA1*02:01/DPB1*01:01	17	QTYKWETFLTSELPGWL	0.28
HLA-DQA1*04:01/DQB1*04:02	14	THSWEYWGAQLNAM	0.28
HLA-DPA1*01:03/DPB1*02:01	12	AIYHPQQFVYAG	0.28
HLA-DPA1*01:03/DPB1*04:01	15	GCQTYKWETFLTSEL	0.28
HLA-DQA1*01:02/DQB1*06:02	13	DRVRGAVTGMSRR	0.28
HLA-DQA1*04:01/DQB1*04:02	18	SGTHSWEYWGAQLNAMKP	0.29
HLA-DQA1*04:01/DQB1*04:02	18	GTHSWEYWGAQLNAMKPD	0.29
HLA-DQA1*04:01/DQB1*04:02	14	GTHSWEYWGAQLNA	0.29
HLA-DPA1*01:03/DPB1*04:01	16	CQTYKWETFLTSELPG	0.29
HLA-DQA1*01:02/DQB1*06:02	13	VDRVRGAVTGMSR	0.29
HLA-DRB1*01:01	16	NSPALYLLDGLRAQDD	0.29
HLA-DPA1*02:01/DPB1*01:01	13	GCQTYKWETFLTS	0.3
HLA-DPA1*03:01/DPB1*04:02	18	GCQTYKWETFLTSELPGW	0.3
HLA-DRB1*07:01	18	ANRHVKPTGSAVVGLSMA	0.3
HLA-DRB1*07:01	13	RHVKPTGSAVVGL	0.3
HLA-DQA1*04:01/DQB1*04:02	17	THSWEYWGAQLNAMKPD	0.31
HLA-DPA1*01:03/DPB1*04:01	13	GCQTYKWETFLTS	0.31
HLA-DRB1*07:01	12	GFVRTSNIKFQD	0.31
HLA-DRB4*01:01	18	GAQLNAMKPDLQRALGAT	0.31
HLA-DRB1*11:01	17	QRNDPLLNVGKLIANNT	0.31
HLA-DPA1*02:01/DPB1*01:01	18	KAGCQTYKWETFLTSELP	0.32
HLA-DPA1*03:01/DPB1*04:02	13	GCQTYKWETFLTS	0.32
HLA-DPA1*01:03/DPB1*04:01	18	KAGCQTYKWETFLTSELP	0.32
HLA-DPA1*01:03/DPB1*04:01	17	GCQTYKWETFLTSELPG	0.32
HLA-DRB4*01:01	15	TSNIKFQDAYNAGGG	0.32
HLA-DRB4*01:01	17	WEYWGAQLNAMKPDLQR	0.32
HLA-DRB1*11:01	13	DPLLNVGKLIANN	0.32
HLA-DRB1*07:01	15	PVEYLQVPSPSMGRD	0.32
HLA-DRB1*07:01	17	NRHVKPTGSAVVGLSMA	0.32
HLA-DRB1*07:01	17	AKFLEGFVRTSNIKFQD	0.32
HLA-DPA1*01:03/DPB1*04:01	12	AIYHPQQFVYAG	0.33
HLA-DRB4*01:01	14	TSNIKFQDAYNAGG	0.33
HLA-DRB1*01:01	14	SPALYLLDGLRAQD	0.33
HLA-DPA1*03:01/DPB1*04:02	14	TYKWETFLTSELPG	0.34
HLA-DRB4*01:01	13	TSNIKFQDAYNAG	0.34
HLA-DPA1*03:01/DPB1*04:02	16	KAGCQTYKWETFLTSE	0.35
HLA-DRB1*11:01	12	DPLLNVGKLIAN	0.35
HLA-DRB1*01:01	12	PALYLLDGLRAQ	0.35
HLA-DRB4*01:01	15	AQLNAMKPDLQRALG	0.35
HLA-DRB1*11:01	17	RNDPLLNVGKLIANNTR	0.35
HLA-DPA1*02:01/DPB1*05:01	15	AGCQTYKWETFLTSE	0.36
HLA-DRB1*08:02	13	NDPLLNVGKLIAN	0.36
HLA-DQA1*05:01/DQB1*03:01	13	VDRVRGAVTGMSR	0.36
HLA-DQA1*05:01/DQB1*03:01	13	DRVRGAVTGMSRR	0.36
HLA-DPA1*02:01/DPB1*01:01	12	AIYHPQQFVYAG	0.37
HLA-DPA1*02:01/DPB1*05:01	16	CQTYKWETFLTSELPG	0.37
HLA-DPA1*02:01/DPB1*01:01	18	AGCQTYKWETFLTSELPG	0.37
HLA-DRB1*13:02	12	PGWLQANRHVKP	0.37
HLA-DPA1*03:01/DPB1*04:02	18	QTYKWETFLTSELPGWLQ	0.37
HLA-DPA1*03:01/DPB1*04:02	16	AGCQTYKWETFLTSEL	0.37
HLA-DRB4*01:01	13	QLNAMKPDLQRAL	0.37
HLA-DRB1*07:01	13	ANRHVKPTGSAVV	0.37
HLA-DRB1*07:01	18	FLEGFVRTSNIKFQDAYN	0.37
HLA-DRB1*07:01	18	WLQANRHVKPTGSAVVGL	0.37
HLA-DRB1*07:01	14	RHVKPTGSAVVGLS	0.37
HLA-DQA1*04:01/DQB1*04:02	13	HSWEYWGAQLNAM	0.38
HLA-DRB4*01:01	13	SNIKFQDAYNAGG	0.38
HLA-DRB3*02:02	16	PAWQRNDPLLNVGKLI	0.38
HLA-DQA1*05:01/DQB1*03:01	14	VDRVRGAVTGMSRR	0.38
HLA-DRB1*07:01	17	WLQANRHVKPTGSAVVG	0.38
HLA-DRB1*01:01	16	SPALYLLDGLRAQDDF	0.38
HLA-DPA1*01:03/DPB1*02:01	12	TYKWETFLTSEL	0.39
HLA-DPA1*01:03/DPB1*04:01	18	AGCQTYKWETFLTSELPG	0.39
HLA-DRB3*02:02	13	AWQRNDPLLNVGK	0.39
HLA-DRB1*11:01	18	WQRNDPLLNVGKLIANNT	0.39
HLA-DRB1*01:01	17	ANSPALYLLDGLRAQDD	0.39
HLA-DPA1*02:01/DPB1*01:01	14	TYKWETFLTSELPG	0.4
HLA-DPA1*02:01/DPB1*01:01	17	CQTYKWETFLTSELPGW	0.4
HLA-DQA1*04:01/DQB1*04:02	15	HSWEYWGAQLNAMKP	0.4
HLA-DQA1*04:01/DQB1*04:02	15	GTHSWEYWGAQLNAM	0.4
HLA-DRB4*01:01	14	GRDIKVQFQSGGAN	0.4
HLA-DRB1*08:02	16	RNDPLLNVGKLIANNT	0.4
HLA-DRB1*07:01	17	LEGFVRTSNIKFQDAYN	0.4
HLA-DPA1*01:03/DPB1*02:01	13	TYKWETFLTSELP	0.41
HLA-DPA1*01:03/DPB1*02:01	13	AIYHPQQFVYAGA	0.41
HLA-DRB3*02:02	16	PKEDPAWQRNDPLLNV	0.41
HLA-DRB1*11:01	18	QRNDPLLNVGKLIANNTR	0.41
HLA-DRB1*11:01	16	NDPLLNVGKLIANNTR	0.41
HLA-DPA1*03:01/DPB1*04:02	18	CQTYKWETFLTSELPGWL	0.42
HLA-DRB4*01:01	13	GRDIKVQFQSGGA	0.42
HLA-DRB1*09:01	14	QFVYAGAMSGLLDP	0.42
HLA-DPA1*02:01/DPB1*05:01	17	GCQTYKWETFLTSELPG	0.43
HLA-DPA1*02:01/DPB1*01:01	18	GCQTYKWETFLTSELPGW	0.43
HLA-DPA1*03:01/DPB1*04:02	13	AIYHPQQFVYAGA	0.43
HLA-DPA1*01:03/DPB1*04:01	17	QTYKWETFLTSELPGWL	0.43
HLA-DRB3*02:02	13	EDPAWQRNDPLLN	0.43
HLA-DRB4*01:01	18	SWEYWGAQLNAMKPDLQR	0.43
HLA-DRB4*01:01	16	RTSNIKFQDAYNAGGG	0.43
HLA-DRB4*01:01	15	GRDIKVQFQSGGANS	0.43
HLA-DRB1*07:01	18	PAKFLEGFVRTSNIKFQD	0.43
HLA-DRB1*07:01	16	LPVEYLQVPSPSMGRD	0.43
HLA-DRB1*01:01	18	ANSPALYLLDGLRAQDDF	0.43
HLA-DRB1*01:01	18	GANSPALYLLDGLRAQDD	0.43
HLA-DPA1*02:01/DPB1*05:01	14	CQTYKWETFLTSEL	0.44
HLA-DPA1*02:01/DPB1*01:01	16	KAGCQTYKWETFLTSE	0.44
HLA-DPA1*01:03/DPB1*02:01	16	GCQTYKWETFLTSELP	0.44
HLA-DRB1*01:01	15	TSNIKFQDAYNAGGG	0.44
HLA-DRB4*01:01	12	RDIKVQFQSGGA	0.45
HLA-DPA1*02:01/DPB1*05:01	17	QTYKWETFLTSELPGWL	0.45
HLA-DRB1*07:01	15	KFLEGFVRTSNIKFQ	0.45
HLA-DRB1*07:01	16	EGFVRTSNIKFQDAYN	0.45
HLA-DRB1*08:02	12	DPLLNVGKLIAN	0.46
HLA-DRB1*01:01	12	SNIKFQDAYNAG	0.46
HLA-DRB4*01:01	15	RTSNIKFQDAYNAGG	0.46
HLA-DRB1*07:01	13	FLEGFVRTSNIKF	0.46
HLA-DRB1*09:01	15	QFVYAGAMSGLLDPS	0.46
HLA-DRB1*01:01	13	PALYLLDGLRAQD	0.46
HLA-DPA1*02:01/DPB1*01:01	18	QTYKWETFLTSELPGWLQ	0.47
HLA-DPA1*03:01/DPB1*04:02	13	LAIYHPQQFVYAG	0.47
HLA-DRB1*15:01	12	SNIKFQDAYNAG	0.47
HLA-DRB4*01:01	14	SNIKFQDAYNAGGG	0.47
HLA-DRB1*07:01	13	GFVRTSNIKFQDA	0.47
HLA-DRB1*04:01	15	NIKFQDAYNAGGGHN	0.47
HLA-DRB1*11:01	14	DPLLNVGKLIANNT	0.47
HLA-DRB4*01:01	17	VRTSNIKFQDAYNAGGG	0.48
HLA-DRB1*08:02	13	DPLLNVGKLIANN	0.48
HLA-DPA1*01:03/DPB1*02:01	14	GCQTYKWETFLTSE	0.48
HLA-DQA1*01:02/DQB1*06:02	15	LVDRVRGAVTGMSRR	0.48
HLA-DPA1*01:03/DPB1*02:01	16	QTYKWETFLTSELPGW	0.48
HLA-DRB1*01:01	14	PALYLLDGLRAQDD	0.48
HLA-DRB1*01:01	16	RTSNIKFQDAYNAGGG	0.48
HLA-DRB1*11:01	16	QRNDPLLNVGKLIANN	0.48
HLA-DPA1*01:03/DPB1*04:01	13	AIYHPQQFVYAGA	0.49
HLA-DQA1*04:01/DQB1*04:02	15	SGTHSWEYWGAQLNA	0.49
HLA-DPA1*01:03/DPB1*04:01	18	GCQTYKWETFLTSELPGW	0.49
HLA-DPA1*01:03/DPB1*04:01	17	CQTYKWETFLTSELPGW	0.49
HLA-DRB1*07:01	13	PVEYLQVPSPSMG	0.49
HLA-DRB1*01:01	13	SPALYLLDGLRAQ	0.49
HLA-DRB1*01:01	17	NSPALYLLDGLRAQDDF	0.49

## Sheet: Ag85A-CTL
allele	length	peptide	percentile_rank
HLA-B*53:01	9	FPDSGTHSW	0.01
HLA-B*35:01	9	MPVGGQSSF	0.01
HLA-B*35:01	9	FPDSGTHSW	0.02
HLA-B*35:01	10	MPVGGQSSFY	0.02
HLA-B*53:01	10	DFPDSGTHSW	0.02
HLA-B*53:01	9	MPVGGQSSF	0.02
HLA-A*30:02	9	IYHPQQFVY	0.02
HLA-A*30:01	9	RVRGAVTGM	0.02
HLA-B*58:01	9	RAQDDFSGW	0.03
HLA-B*53:01	10	FPDSGTHSWE	0.03
HLA-A*30:02	10	AIYHPQQFVY	0.03
HLA-B*07:02	9	MPVGGQSSF	0.04
HLA-B*53:01	9	LPAKFLEGF	0.04
HLA-A*68:01	9	QVPSPSMGR	0.05
HLA-A*68:01	9	NAMKPDLQR	0.05
HLA-B*58:01	9	KAGCQTYKW	0.05
HLA-A*02:03	9	AMKPDLQRA	0.05
HLA-B*15:01	10	AIYHPQQFVY	0.05
HLA-A*02:03	9	KLIANNTRV	0.05
HLA-A*02:03	9	ALVSGLVGA	0.05
HLA-B*57:01	9	RAQDDFSGW	0.06
HLA-B*07:02	9	RPGLPVEYL	0.06
HLA-B*35:01	9	LPAKFLEGF	0.06
HLA-A*02:03	9	AIYHPQQFV	0.06
HLA-B*57:01	9	KAGCQTYKW	0.07
HLA-A*02:03	10	ALVSGLVGAV	0.07
HLA-B*53:01	9	DINTPAFEW	0.07
HLA-B*07:02	9	GPTLIGLAM	0.08
HLA-B*07:02	10	KPSDLGGNNL	0.08
HLA-A*01:01	9	DSGTHSWEY	0.08
HLA-A*23:01	9	IYHPQQFVY	0.08
HLA-A*30:02	9	SSALTLAIY	0.08
HLA-B*40:01	9	WETFLTSEL	0.09
HLA-B*40:01	9	FEWYDQSGL	0.09
HLA-B*35:01	9	LAIYHPQQF	0.09
HLA-A*02:01	9	KLIANNTRV	0.1
HLA-A*24:02	9	IYHPQQFVY	0.1
HLA-A*68:01	9	TATAGAFSR	0.11
HLA-A*02:01	9	AMGPTLIGL	0.11
HLA-A*02:01	9	GLLDPSQAM	0.11
HLA-B*07:02	10	KPTGSAVVGL	0.11
HLA-A*02:06	9	AIYHPQQFV	0.11
HLA-A*30:02	9	GGANSPALY	0.11
HLA-B*35:01	9	GPTLIGLAM	0.12
HLA-B*35:01	10	VMPVGGQSSF	0.12
HLA-B*15:01	10	FSRPGLPVEY	0.12
HLA-A*33:01	9	NAMKPDLQR	0.12
HLA-A*32:01	10	KLIANNTRVW	0.12
HLA-B*35:01	9	MAASSALTL	0.13
HLA-B*07:02	9	RVRGAVTGM	0.13
HLA-A*02:06	9	ALVSGLVGA	0.13
HLA-A*02:03	9	AMGPTLIGL	0.13
HLA-B*53:01	10	MPVGGQSSFY	0.13
HLA-B*53:01	9	LAIYHPQQF	0.13
HLA-A*02:01	9	YLQVPSPSM	0.14
HLA-A*30:02	9	ANNTRVWVY	0.14
HLA-B*08:01	9	TGMSRRLVV	0.14
HLA-B*15:01	10	VMPVGGQSSF	0.15
HLA-A*02:01	9	ALVSGLVGA	0.15
HLA-A*02:01	9	AIYHPQQFV	0.15
HLA-A*02:03	9	QLVDRVRGA	0.15
HLA-A*01:01	9	SSALTLAIY	0.15
HLA-B*51:01	9	FPDSGTHSW	0.15
HLA-A*02:01	10	ALVSGLVGAV	0.16
HLA-A*02:06	9	GLLDPSQAM	0.16
HLA-B*51:01	9	MAASSALTL	0.16
HLA-B*58:01	9	LAIYHPQQF	0.17
HLA-A*02:06	9	KLIANNTRV	0.17
HLA-A*01:01	9	QSSFYSDWY	0.17
HLA-A*30:02	10	ASSALTLAIY	0.17
HLA-B*07:02	9	FPDSGTHSW	0.18
HLA-A*01:01	10	TSNIKFQDAY	0.18
HLA-B*57:01	9	LIANNTRVW	0.19
HLA-B*58:01	9	LIANNTRVW	0.19
HLA-A*01:01	10	ASSALTLAIY	0.19
HLA-B*53:01	10	VMPVGGQSSF	0.19
HLA-B*58:01	9	FPDSGTHSW	0.2
HLA-B*15:01	9	FVRTSNIKF	0.2
HLA-A*02:06	9	AMGPTLIGL	0.2
HLA-A*30:02	10	FSRPGLPVEY	0.2
HLA-B*15:01	10	SMGRDIKVQF	0.21
HLA-B*07:02	9	HVKPTGSAV	0.21
HLA-A*02:03	9	GLLDPSQAM	0.21
HLA-A*68:02	9	AIYHPQQFV	0.21
HLA-A*01:01	10	FSRPGLPVEY	0.21
HLA-A*32:01	9	QTYKWETFL	0.21
HLA-A*32:01	9	LIANNTRVW	0.21
HLA-A*32:01	9	RAQDDFSGW	0.21
HLA-B*58:01	9	GGYKASDMW	0.22
HLA-B*15:01	9	LAIYHPQQF	0.22
HLA-B*35:01	9	LAMGDAGGY	0.22
HLA-B*07:02	10	VMPVGGQSSF	0.22
HLA-B*51:01	9	EGFVRTSNI	0.22
HLA-A*24:02	9	VYAGAMSGL	0.22
HLA-A*30:01	9	HVKPTGSAV	0.22
HLA-B*53:01	9	RAQDDFSGW	0.22
HLA-B*35:01	10	MGPTLIGLAM	0.23
HLA-A*68:02	9	QTYKWETFL	0.23
HLA-B*53:01	9	MAASSALTL	0.23
HLA-B*15:01	9	GLLDPSQAM	0.24
HLA-B*51:01	9	DPLLNVGKL	0.24
HLA-A*26:01	10	DINTPAFEWY	0.24
HLA-B*58:01	9	SGTHSWEYW	0.25
HLA-A*02:06	10	ALVSGLVGAV	0.25
HLA-A*02:06	9	YLQVPSPSM	0.25
HLA-B*35:01	9	DSGTHSWEY	0.25
HLA-B*57:01	10	KLIANNTRVW	0.26
HLA-A*03:01	10	AIYHPQQFVY	0.26
HLA-A*02:01	9	GLPVEYLQV	0.26
HLA-B*51:01	9	MPVGGQSSF	0.26
HLA-A*02:03	9	GLPVEYLQV	0.27
HLA-B*57:01	9	LAIYHPQQF	0.28
HLA-B*58:01	10	KLIANNTRVW	0.28
HLA-B*07:02	10	SPSMGRDIKV	0.28
HLA-A*33:01	9	QVPSPSMGR	0.28
HLA-A*30:01	9	KASDMWGPK	0.28
HLA-A*24:02	9	GWDINTPAF	0.28
HLA-B*08:01	9	YLQVPSPSM	0.28
HLA-B*57:01	10	FSRPGLPVEY	0.29
HLA-A*11:01	9	QVPSPSMGR	0.3
HLA-A*02:03	9	YLQVPSPSM	0.3
HLA-A*30:02	10	SGGANSPALY	0.3
HLA-A*30:01	10	RHVKPTGSAV	0.3
HLA-B*53:01	9	LIANNTRVW	0.3
HLA-B*58:01	10	LRAQDDFSGW	0.31
HLA-A*02:03	10	AMKPDLQRAL	0.31
HLA-A*24:02	10	DFPDSGTHSW	0.31
HLA-B*08:01	9	FPDSGTHSW	0.31
HLA-A*26:01	9	DSGTHSWEY	0.31
HLA-A*03:01	9	AMGDAGGYK	0.32
HLA-B*51:01	9	LAIYHPQQF	0.32
HLA-A*33:01	10	ELPGWLQANR	0.32
HLA-A*24:02	10	VYAGAMSGLL	0.32
HLA-A*23:01	9	VYAGAMSGL	0.32
HLA-A*23:01	9	GWDINTPAF	0.32
HLA-A*26:01	9	FVRTSNIKF	0.32
HLA-B*15:01	9	SSALTLAIY	0.33
HLA-B*15:01	9	YLQVPSPSM	0.33
HLA-A*02:01	10	FLTSELPGWL	0.33
HLA-A*33:01	9	TATAGAFSR	0.33
HLA-A*68:02	9	HVKPTGSAV	0.33
HLA-A*26:01	9	MPVGGQSSF	0.33
HLA-B*57:01	9	SGTHSWEYW	0.35
HLA-B*35:01	10	DFPDSGTHSW	0.35
HLA-A*23:01	10	DFPDSGTHSW	0.35
HLA-A*32:01	10	AIYHPQQFVY	0.35
HLA-A*32:01	9	KAGCQTYKW	0.35
HLA-A*26:01	10	FSRPGLPVEY	0.35
HLA-B*40:01	10	AFEWYDQSGL	0.36
HLA-A*32:01	9	RVRGAVTGM	0.36
HLA-A*30:01	9	MSRRLVVGA	0.37
HLA-A*30:02	9	SRPGLPVEY	0.37
HLA-A*26:01	10	DRVRGAVTGM	0.37
HLA-A*26:01	9	SSALTLAIY	0.37
HLA-A*68:02	9	MAASSALTL	0.38
HLA-A*24:02	10	VMPVGGQSSF	0.38
HLA-A*26:01	9	LAIYHPQQF	0.38
HLA-B*40:01	10	KWETFLTSEL	0.39
HLA-B*44:03	9	SELPGWLQA	0.39
HLA-A*26:01	10	MPVGGQSSFY	0.39
HLA-A*26:01	10	AIYHPQQFVY	0.39
HLA-A*11:01	10	GTATAGAFSR	0.4
HLA-B*58:01	9	FLTSELPGW	0.4
HLA-B*40:01	9	SELPGWLQA	0.4
HLA-A*26:01	9	HVKPTGSAV	0.4
HLA-A*26:01	9	LAMGDAGGY	0.4
HLA-B*57:01	9	GGYKASDMW	0.41
HLA-B*15:01	9	RVRGAVTGM	0.41
HLA-B*53:01	9	FLTSELPGW	0.41
HLA-B*57:01	10	LRAQDDFSGW	0.42
HLA-A*03:01	10	RVWVYCGNGK	0.42
HLA-A*02:06	9	GLPVEYLQV	0.42
HLA-A*30:02	9	LAMGDAGGY	0.42
HLA-A*11:01	10	AIYHPQQFVY	0.43
HLA-A*02:06	9	AMKPDLQRA	0.43
HLA-A*30:02	10	IANNTRVWVY	0.43
HLA-A*26:01	9	DINTPAFEW	0.43
HLA-A*68:01	10	GTATAGAFSR	0.44
HLA-B*08:01	9	EGFVRTSNI	0.44
HLA-B*53:01	9	GPTLIGLAM	0.44
HLA-B*51:01	9	LPAKFLEGF	0.45
HLA-B*08:01	9	HVKPTGSAV	0.45
HLA-A*23:01	10	VYAGAMSGLL	0.45
HLA-A*31:01	9	RGAVTGMSR	0.46
HLA-B*51:01	10	DPLLNVGKLI	0.46
HLA-A*68:02	10	QAMGPTLIGL	0.46
HLA-A*01:01	9	FPDSGTHSW	0.46
HLA-A*32:01	9	LAIYHPQQF	0.46
HLA-A*02:03	10	QLVDRVRGAV	0.47
HLA-B*07:02	10	MGPTLIGLAM	0.47
HLA-B*35:01	10	FPDSGTHSWE	0.48
HLA-B*57:01	9	FPDSGTHSW	0.49
HLA-B*58:01	10	FSRPGLPVEY	0.49
HLA-A*02:03	10	AALVSGLVGA	0.49

## Sheet: Ag85B-HTL
allele	length	peptide	rank
HLA-DPA1*02:01/DPB1*05:01	12	QTYKWETFLTSE	0.01
HLA-DPA1*02:01/DPB1*05:01	13	QTYKWETFLTSEL	0.01
HLA-DPA1*02:01/DPB1*05:01	14	QTYKWETFLTSELP	0.01
HLA-DPA1*02:01/DPB1*01:01	12	QTYKWETFLTSE	0.01
HLA-DPA1*03:01/DPB1*04:02	12	QTYKWETFLTSE	0.01
HLA-DPA1*03:01/DPB1*04:02	13	QTYKWETFLTSEL	0.01
HLA-DPA1*03:01/DPB1*04:02	14	QTYKWETFLTSELP	0.01
HLA-DPA1*01:03/DPB1*04:01	12	QTYKWETFLTSE	0.01
HLA-DPA1*02:01/DPB1*01:01	14	QTYKWETFLTSELP	0.02
HLA-DPA1*03:01/DPB1*04:02	13	CQTYKWETFLTSE	0.02
HLA-DPA1*03:01/DPB1*04:02	15	QTYKWETFLTSELPQ	0.02
HLA-DPA1*01:03/DPB1*02:01	12	QTYKWETFLTSE	0.02
HLA-DPA1*01:03/DPB1*04:01	13	QTYKWETFLTSEL	0.02
HLA-DPA1*01:03/DPB1*04:01	14	QTYKWETFLTSELP	0.02
HLA-DPA1*02:01/DPB1*05:01	13	CQTYKWETFLTSE	0.03
HLA-DPA1*02:01/DPB1*05:01	15	QTYKWETFLTSELPQ	0.03
HLA-DPA1*02:01/DPB1*01:01	13	QTYKWETFLTSEL	0.03
HLA-DPA1*03:01/DPB1*04:02	15	CQTYKWETFLTSELP	0.03
HLA-DPA1*02:01/DPB1*01:01	13	CQTYKWETFLTSE	0.04
HLA-DPA1*02:01/DPB1*01:01	15	QTYKWETFLTSELPQ	0.04
HLA-DPA1*03:01/DPB1*04:02	14	GCQTYKWETFLTSE	0.04
HLA-DPA1*01:03/DPB1*04:01	13	CQTYKWETFLTSE	0.05
HLA-DPA1*02:01/DPB1*05:01	15	CQTYKWETFLTSELP	0.06
HLA-DPA1*03:01/DPB1*04:02	13	TYKWETFLTSELP	0.06
HLA-DQA1*05:01/DQB1*03:01	12	VGLAGGAATAGA	0.06
HLA-DPA1*03:01/DPB1*04:02	12	TYKWETFLTSEL	0.07
HLA-DPA1*03:01/DPB1*04:02	16	GCQTYKWETFLTSELP	0.07
HLA-DQA1*04:01/DQB1*04:02	15	THSWEYWGAQLNAMK	0.08
HLA-DPA1*02:01/DPB1*01:01	12	CQTYKWETFLTS	0.09
HLA-DPA1*03:01/DPB1*04:02	12	CQTYKWETFLTS	0.09
HLA-DPA1*02:01/DPB1*01:01	15	CQTYKWETFLTSELP	0.09
HLA-DPA1*03:01/DPB1*04:02	14	CQTYKWETFLTSEL	0.09
HLA-DQA1*04:01/DQB1*04:02	12	HSWEYWGAQLNA	0.1
HLA-DPA1*02:01/DPB1*01:01	14	GCQTYKWETFLTSE	0.1
HLA-DPA1*03:01/DPB1*04:02	16	QTYKWETFLTSELPQW	0.1
HLA-DRB1*07:01	16	ANRAVKPTGSAAIGLS	0.1
HLA-DPA1*02:01/DPB1*01:01	13	TYKWETFLTSELP	0.11
HLA-DQA1*04:01/DQB1*04:02	13	THSWEYWGAQLNA	0.11
HLA-DRB1*13:02	12	RKIRAWGRRLMI	0.11
HLA-DQA1*01:02/DQB1*06:02	12	IGTAAAVVLPGL	0.11
HLA-DPA1*03:01/DPB1*04:02	17	AGCQTYKWETFLTSELP	0.11
HLA-DPA1*01:03/DPB1*04:01	15	QTYKWETFLTSELPQ	0.11
HLA-DPA1*01:03/DPB1*02:01	14	QTYKWETFLTSELP	0.11
HLA-DRB1*07:01	15	NRAVKPTGSAAIGLS	0.11
HLA-DPA1*02:01/DPB1*01:01	12	TYKWETFLTSEL	0.12
HLA-DPA1*01:03/DPB1*04:01	12	CQTYKWETFLTS	0.12
HLA-DPA1*03:01/DPB1*04:02	16	CQTYKWETFLTSELPQ	0.13
HLA-DPA1*01:03/DPB1*04:01	15	CQTYKWETFLTSELP	0.13
HLA-DRB1*07:01	12	RAVKPTGSAAIG	0.13
HLA-DRB3*02:02	15	DPAWERNDPTQQIPK	0.13
HLA-DRB1*07:01	17	SANRAVKPTGSAAIGLS	0.13
HLA-DPA1*02:01/DPB1*05:01	16	QTYKWETFLTSELPQW	0.14
HLA-DPA1*03:01/DPB1*04:02	12	AAYHPQQFIYAG	0.14
HLA-DPA1*01:03/DPB1*02:01	13	QTYKWETFLTSEL	0.14
HLA-DRB1*07:01	17	ANRAVKPTGSAAIGLSM	0.14
HLA-DRB1*07:01	15	ANRAVKPTGSAAIGL	0.14
HLA-DRB1*07:01	14	NRAVKPTGSAAIGL	0.14
HLA-DPA1*02:01/DPB1*05:01	16	GCQTYKWETFLTSELP	0.15
HLA-DPA1*02:01/DPB1*01:01	16	GCQTYKWETFLTSELP	0.15
HLA-DPA1*03:01/DPB1*04:02	17	GCQTYKWETFLTSELPQ	0.15
HLA-DRB1*07:01	13	NRAVKPTGSAAIG	0.15
HLA-DPA1*02:01/DPB1*05:01	14	GCQTYKWETFLTSE	0.16
HLA-DPA1*02:01/DPB1*01:01	16	QTYKWETFLTSELPQW	0.16
HLA-DQA1*04:01/DQB1*04:02	16	GTHSWEYWGAQLNAMK	0.16
HLA-DPA1*01:03/DPB1*04:01	14	GCQTYKWETFLTSE	0.16
HLA-DRB1*07:01	12	NRAVKPTGSAAI	0.16
HLA-DRB1*07:01	15	SANRAVKPTGSAAIG	0.16
HLA-DRB1*07:01	16	NRAVKPTGSAAIGLSM	0.16
HLA-DRB1*07:01	16	SANRAVKPTGSAAIGL	0.16
HLA-DQA1*04:01/DQB1*04:02	12	THSWEYWGAQLN	0.17
HLA-DPA1*01:03/DPB1*04:01	12	TYKWETFLTSEL	0.17
HLA-DPA1*02:01/DPB1*01:01	17	AGCQTYKWETFLTSELP	0.17
HLA-DPA1*01:03/DPB1*04:01	16	GCQTYKWETFLTSELP	0.17
HLA-DQA1*05:01/DQB1*03:01	13	VGLAGGAATAGAF	0.17
HLA-DRB3*02:02	16	SDPAWERNDPTQQIPK	0.17
HLA-DRB1*07:01	18	LSANRAVKPTGSAAIGLS	0.17
HLA-DPA1*03:01/DPB1*04:02	15	AGCQTYKWETFLTSE	0.18
HLA-DRB4*01:01	13	GAQLNAMKGDLQS	0.18
HLA-DRB1*13:02	14	SRKIRAWGRRLMIG	0.18
HLA-DRB1*13:02	15	SRKIRAWGRRLMIGT	0.18
HLA-DRB1*07:01	14	ANRAVKPTGSAAIG	0.18
HLA-DPA1*02:01/DPB1*01:01	14	CQTYKWETFLTSEL	0.19
HLA-DPA1*01:03/DPB1*02:01	12	AAYHPQQFIYAG	0.19
HLA-DPA1*03:01/DPB1*04:02	15	GCQTYKWETFLTSEL	0.19
HLA-DRB1*09:01	12	ENFVRSSNLKFQ	0.19
HLA-DRB1*13:02	13	SRKIRAWGRRLMI	0.19
HLA-DPA1*02:01/DPB1*05:01	13	TYKWETFLTSELP	0.2
HLA-DPA1*02:01/DPB1*01:01	15	AGCQTYKWETFLTSE	0.2
HLA-DQA1*01:02/DQB1*06:02	13	IGTAAAVVLPGLV	0.2
HLA-DQA1*01:02/DQB1*06:02	13	MIGTAAAVVLPGL	0.2
HLA-DQA1*05:01/DQB1*03:01	13	LVGLAGGAATAGA	0.2
HLA-DPA1*01:03/DPB1*02:01	15	QTYKWETFLTSELPQ	0.2
HLA-DRB1*07:01	17	LSANRAVKPTGSAAIGL	0.2
HLA-DPA1*02:01/DPB1*01:01	16	CQTYKWETFLTSELPQ	0.21
HLA-DPA1*01:03/DPB1*04:01	16	QTYKWETFLTSELPQW	0.21
HLA-DQA1*01:02/DQB1*06:02	15	MIGTAAAVVLPGLVG	0.21
HLA-DRB3*02:02	17	SSDPAWERNDPTQQIPK	0.21
HLA-DRB1*09:01	13	ENFVRSSNLKFQD	0.21
HLA-DRB1*07:01	18	SANRAVKPTGSAAIGLSM	0.21
HLA-DPA1*02:01/DPB1*05:01	12	CQTYKWETFLTS	0.22
HLA-DPA1*02:01/DPB1*01:01	17	GCQTYKWETFLTSELPQ	0.22
HLA-DQA1*04:01/DQB1*04:02	17	NGTHSWEYWGAQLNAMK	0.22
HLA-DQA1*04:01/DQB1*04:02	16	THSWEYWGAQLNAMKG	0.22
HLA-DPA1*03:01/DPB1*04:02	18	KAGCQTYKWETFLTSELP	0.22
HLA-DPA1*03:01/DPB1*04:02	17	QTYKWETFLTSELPQWL	0.22
HLA-DRB1*09:01	12	PQQFIYAGSLSA	0.22
HLA-DPA1*01:03/DPB1*04:01	12	AAYHPQQFIYAG	0.23
HLA-DRB4*01:01	12	AQLNAMKGDLQS	0.23
HLA-DQA1*01:02/DQB1*06:02	12	MIGTAAAVVLPG	0.23
HLA-DPA1*03:01/DPB1*04:02	18	AGCQTYKWETFLTSELPQ	0.23
HLA-DPA1*01:03/DPB1*04:01	13	TYKWETFLTSELP	0.23
HLA-DPA1*01:03/DPB1*02:01	13	CQTYKWETFLTSE	0.23
HLA-DRB3*02:02	16	DPAWERNDPTQQIPKL	0.23
HLA-DQA1*04:01/DQB1*04:02	14	HSWEYWGAQLNAMK	0.24
HLA-DRB1*13:02	13	RKIRAWGRRLMIG	0.24
HLA-DQA1*01:02/DQB1*06:02	14	IGTAAAVVLPGLVG	0.24
HLA-DRB3*02:02	14	DPAWERNDPTQQIP	0.24
HLA-DPA1*01:03/DPB1*04:01	14	CQTYKWETFLTSEL	0.25
HLA-DPA1*01:03/DPB1*04:01	15	AGCQTYKWETFLTSE	0.25
HLA-DRB1*07:01	12	ENFVRSSNLKFQ	0.25
HLA-DRB1*07:01	16	LSANRAVKPTGSAAIG	0.25
HLA-DPA1*02:01/DPB1*01:01	17	QTYKWETFLTSELPQWL	0.26
HLA-DRB3*02:02	12	PAWERNDPTQQI	0.26
HLA-DPA1*01:03/DPB1*04:01	17	AGCQTYKWETFLTSELP	0.26
HLA-DRB4*01:01	14	GAQLNAMKGDLQSS	0.26
HLA-DRB3*02:02	18	SSDPAWERNDPTQQIPKL	0.26
HLA-DRB3*02:02	18	PSSDPAWERNDPTQQIPK	0.26
HLA-DRB1*13:02	16	VSRKIRAWGRRLMIGT	0.26
HLA-DPA1*01:03/DPB1*02:01	15	CQTYKWETFLTSELP	0.26
HLA-DRB1*07:01	13	ENFVRSSNLKFQD	0.26
HLA-DPA1*02:01/DPB1*05:01	12	TYKWETFLTSEL	0.27
HLA-DQA1*04:01/DQB1*04:02	18	PNGTHSWEYWGAQLNAMK	0.27
HLA-DQA1*04:01/DQB1*04:02	17	GTHSWEYWGAQLNAMKG	0.27
HLA-DPA1*02:01/DPB1*01:01	15	GCQTYKWETFLTSEL	0.27
HLA-DPA1*03:01/DPB1*04:02	17	CQTYKWETFLTSELPQW	0.27
HLA-DPA1*02:01/DPB1*05:01	17	AGCQTYKWETFLTSELP	0.28
HLA-DQA1*04:01/DQB1*04:02	14	THSWEYWGAQLNAM	0.28
HLA-DPA1*01:03/DPB1*04:01	15	GCQTYKWETFLTSEL	0.28
HLA-DRB1*13:02	18	TDVSRKIRAWGRRLMIGT	0.28
HLA-DRB3*02:02	15	SDPAWERNDPTQQIP	0.28
HLA-DRB3*02:02	17	SDPAWERNDPTQQIPKL	0.28
HLA-DRB1*07:01	18	ANRAVKPTGSAAIGLSMA	0.28
HLA-DRB1*04:01	15	NLKFQDAYNAAGGHN	0.28
HLA-DPA1*02:01/DPB1*01:01	12	AAYHPQQFIYAG	0.29
HLA-DQA1*04:01/DQB1*04:02	14	GTHSWEYWGAQLNA	0.29
HLA-DPA1*03:01/DPB1*04:02	18	GCQTYKWETFLTSELPQW	0.29
HLA-DPA1*01:03/DPB1*04:01	16	CQTYKWETFLTSELPQ	0.29
HLA-DRB1*09:01	14	ENFVRSSNLKFQDA	0.29
HLA-DRB1*09:01	14	LENFVRSSNLKFQD	0.29
HLA-DPA1*02:01/DPB1*01:01	13	GCQTYKWETFLTS	0.3
HLA-DQA1*04:01/DQB1*04:02	18	NGTHSWEYWGAQLNAMKG	0.3
HLA-DRB3*02:02	13	DPAWERNDPTQQI	0.3
HLA-DPA1*01:03/DPB1*02:01	13	AAYHPQQFIYAGS	0.3
HLA-DRB3*02:02	14	PAWERNDPTQQIPK	0.3
HLA-DRB1*13:02	15	VSRKIRAWGRRLMIG	0.3
HLA-DRB1*07:01	13	RAVKPTGSAAIGL	0.3
HLA-DRB1*07:01	14	LENFVRSSNLKFQD	0.3
HLA-DRB1*01:01	15	SPAVYLLDGLRAQDD	0.3
HLA-DPA1*01:03/DPB1*04:01	13	GCQTYKWETFLTS	0.31
HLA-DRB3*02:02	13	PAWERNDPTQQIP	0.31
HLA-DRB1*13:02	18	DVSRKIRAWGRRLMIGTA	0.31
HLA-DRB1*13:02	17	DVSRKIRAWGRRLMIGT	0.31
HLA-DRB1*07:01	14	ENFVRSSNLKFQDA	0.31
HLA-DRB1*01:01	16	NSPAVYLLDGLRAQDD	0.31
HLA-DPA1*02:01/DPB1*01:01	18	KAGCQTYKWETFLTSELP	0.32
HLA-DQA1*04:01/DQB1*04:02	18	GTHSWEYWGAQLNAMKGD	0.32
HLA-DPA1*03:01/DPB1*04:02	13	GCQTYKWETFLTS	0.32
HLA-DPA1*01:03/DPB1*04:01	18	KAGCQTYKWETFLTSELP	0.32
HLA-DPA1*01:03/DPB1*04:01	17	GCQTYKWETFLTSELPQ	0.32
HLA-DRB3*02:02	18	SDPAWERNDPTQQIPKLV	0.32
HLA-DRB1*07:01	15	PVEYLQVPSPSMGRD	0.32
HLA-DRB1*07:01	15	LENFVRSSNLKFQDA	0.32
HLA-DRB1*07:01	17	NRAVKPTGSAAIGLSMA	0.32
HLA-DRB1*07:01	16	FLENFVRSSNLKFQDA	0.32
HLA-DQA1*05:01/DQB1*03:01	12	GLAGGAATAGAF	0.33
HLA-DQA1*01:02/DQB1*06:02	14	MIGTAAAVVLPGLV	0.33
HLA-DRB1*07:01	14	RAVKPTGSAAIGLS	0.33
HLA-DQA1*04:01/DQB1*04:02	17	THSWEYWGAQLNAMKGD	0.34
HLA-DPA1*03:01/DPB1*04:02	13	AAYHPQQFIYAGS	0.34
HLA-DPA1*03:01/DPB1*04:02	14	TYKWETFLTSELPQ	0.34
HLA-DRB1*07:01	18	WLSANRAVKPTGSAAIGL	0.34
HLA-DPA1*03:01/DPB1*04:02	13	LAAYHPQQFIYAG	0.35
HLA-DPA1*03:01/DPB1*04:02	16	KAGCQTYKWETFLTSE	0.35
HLA-DRB4*01:01	13	AQLNAMKGDLQSS	0.35
HLA-DRB1*07:01	12	PQQFIYAGSLSA	0.35
HLA-DRB4*01:01	15	WGAQLNAMKGDLQSS	0.35
HLA-DPA1*02:01/DPB1*05:01	15	AGCQTYKWETFLTSE	0.36
HLA-DPA1*03:01/DPB1*04:02	18	QTYKWETFLTSELPQWLS	0.36
HLA-DPA1*01:03/DPB1*02:01	13	LAAYHPQQFIYAG	0.36
HLA-DRB1*13:02	17	VSRKIRAWGRRLMIGTA	0.36
HLA-DQA1*05:01/DQB1*03:01	14	VGLAGGAATAGAFS	0.36
HLA-DPA1*02:01/DPB1*05:01	16	CQTYKWETFLTSELPQ	0.37
HLA-DPA1*02:01/DPB1*01:01	18	AGCQTYKWETFLTSELPQ	0.37
HLA-DPA1*02:01/DPB1*01:01	17	CQTYKWETFLTSELPQW	0.37
HLA-DPA1*03:01/DPB1*04:02	16	AGCQTYKWETFLTSEL	0.37
HLA-DQA1*05:01/DQB1*03:01	12	LVGLAGGAATAG	0.37
HLA-DRB1*13:02	16	SRKIRAWGRRLMIGTA	0.37
HLA-DRB1*07:01	13	LENFVRSSNLKFQ	0.37
HLA-DRB1*07:01	17	WLSANRAVKPTGSAAIG	0.37
HLA-DQA1*04:01/DQB1*04:02	13	HSWEYWGAQLNAM	0.38
HLA-DRB4*01:01	14	GRDIKVQFQSGGNN	0.38
HLA-DRB3*02:02	17	DPAWERNDPTQQIPKLV	0.38
HLA-DRB1*07:01	13	ANRAVKPTGSAAI	0.38
HLA-DPA1*01:03/DPB1*02:01	12	TYKWETFLTSEL	0.39
HLA-DRB1*11:01	12	PQWLSANRAVKP	0.39
HLA-DPA1*01:03/DPB1*04:01	18	AGCQTYKWETFLTSELPQ	0.39
HLA-DPA1*02:01/DPB1*01:01	14	TYKWETFLTSELPQ	0.4
HLA-DQA1*04:01/DQB1*04:02	15	GTHSWEYWGAQLNAM	0.4
HLA-DRB1*13:02	12	SRKIRAWGRRLM	0.4
HLA-DPA1*01:03/DPB1*04:01	13	LAAYHPQQFIYAG	0.4
HLA-DRB1*09:01	16	FLENFVRSSNLKFQDA	0.4
HLA-DRB1*09:01	15	LENFVRSSNLKFQDA	0.4
HLA-DPA1*01:03/DPB1*04:01	12	LAAYHPQQFIYA	0.41
HLA-DRB4*01:01	12	RDIKVQFQSGGN	0.41
HLA-DPA1*01:03/DPB1*04:01	13	AAYHPQQFIYAGS	0.41
HLA-DRB4*01:01	14	WGAQLNAMKGDLQS	0.41
HLA-DPA1*01:03/DPB1*02:01	13	TYKWETFLTSELP	0.41
HLA-DPA1*02:01/DPB1*05:01	17	GCQTYKWETFLTSELPQ	0.42
HLA-DQA1*04:01/DQB1*04:02	13	QDAYNAAGGHNAV	0.42
HLA-DPA1*03:01/DPB1*04:02	18	CQTYKWETFLTSELPQWL	0.42
HLA-DRB4*01:01	13	GRDIKVQFQSGGN	0.42
HLA-DRB4*01:01	15	GRDIKVQFQSGGNNS	0.42
HLA-DRB3*02:02	16	SSDPAWERNDPTQQIP	0.42
HLA-DRB1*13:02	16	DVSRKIRAWGRRLMIG	0.42
HLA-DQA1*05:01/DQB1*03:01	14	LVGLAGGAATAGAF	0.42
HLA-DPA1*03:01/DPB1*04:02	12	LAAYHPQQFIYA	0.43
HLA-DPA1*02:01/DPB1*01:01	18	GCQTYKWETFLTSELPQW	0.43
HLA-DPA1*01:03/DPB1*04:01	17	QTYKWETFLTSELPQWL	0.43
HLA-DRB4*01:01	15	GAQLNAMKGDLQSSL	0.43
HLA-DRB1*13:02	18	VSRKIRAWGRRLMIGTAA	0.43
HLA-DRB1*07:01	15	FLENFVRSSNLKFQD	0.43
HLA-DRB1*07:01	16	LPVEYLQVPSPSMGRD	0.43
HLA-DRB1*04:01	16	SNLKFQDAYNAAGGHN	0.43
HLA-DPA1*02:01/DPB1*05:01	14	CQTYKWETFLTSEL	0.44
HLA-DPA1*02:01/DPB1*05:01	17	QTYKWETFLTSELPQWL	0.44
HLA-DPA1*02:01/DPB1*01:01	16	KAGCQTYKWETFLTSE	0.44
HLA-DRB1*13:02	14	RKIRAWGRRLMIGT	0.44
HLA-DPA1*01:03/DPB1*02:01	16	GCQTYKWETFLTSELP	0.44
HLA-DRB1*01:01	17	NNSPAVYLLDGLRAQDD	0.44
HLA-DRB3*02:02	12	DPAWERNDPTQQ	0.45
HLA-DPA1*02:01/DPB1*01:01	18	QTYKWETFLTSELPQWLS	0.45
HLA-DQA1*04:01/DQB1*04:02	15	HSWEYWGAQLNAMKG	0.45
HLA-DRB1*01:01	12	PAVYLLDGLRAQ	0.45
HLA-DQA1*01:02/DQB1*06:02	16	LMIGTAAAVVLPGLVG	0.45
HLA-DRB1*01:01	16	SPAVYLLDGLRAQDDY	0.45
HLA-DQA1*04:01/DQB1*04:02	15	NGTHSWEYWGAQLNA	0.46
HLA-DPA1*03:01/DPB1*04:02	14	LAAYHPQQFIYAGS	0.46
HLA-DRB3*02:02	18	DPAWERNDPTQQIPKLVA	0.46
HLA-DRB1*01:01	14	SPAVYLLDGLRAQD	0.46
HLA-DQA1*01:02/DQB1*06:02	12	GTAAAVVLPGLV	0.48
HLA-DPA1*01:03/DPB1*02:01	14	GCQTYKWETFLTSE	0.48
HLA-DPA1*01:03/DPB1*02:01	14	LAAYHPQQFIYAGS	0.48
HLA-DPA1*01:03/DPB1*02:01	16	QTYKWETFLTSELPQW	0.48
HLA-DRB1*09:01	15	FLENFVRSSNLKFQD	0.48
HLA-DQA1*05:01/DQB1*03:01	15	LVGLAGGAATAGAFS	0.48
HLA-DRB1*04:01	17	SSNLKFQDAYNAAGGHN	0.48
HLA-DRB4*01:01	12	GAQLNAMKGDLQ	0.49
HLA-DPA1*01:03/DPB1*04:01	18	GCQTYKWETFLTSELPQW	0.49
HLA-DPA1*01:03/DPB1*04:01	17	CQTYKWETFLTSELPQW	0.49
HLA-DQA1*01:02/DQB1*06:02	15	LMIGTAAAVVLPGLV	0.49
HLA-DRB1*07:01	13	PVEYLQVPSPSMG	0.49

## Sheet: Ag85B-CTL
allele	length	peptide	percentile_rank
HLA-B*35:01	9	MPVGGQSSF	0.01
HLA-B*53:01	9	FPPNGTHSW	0.01
HLA-A*30:02	9	AYHPQQFIY	0.01
HLA-B*35:01	10	MPVGGQSSFY	0.02
HLA-B*53:01	9	IPAEFLENF	0.02
HLA-B*53:01	9	MPVGGQSSF	0.02
HLA-B*35:01	9	IPAEFLENF	0.03
HLA-A*02:06	9	VVLPGLVGL	0.03
HLA-A*30:02	10	AAYHPQQFIY	0.03
HLA-B*58:01	9	RAQDDYNGW	0.04
HLA-B*07:02	9	MPVGGQSSF	0.04
HLA-B*07:02	9	GPSLIGLAM	0.04
HLA-A*68:01	9	QVPSPSMGR	0.05
HLA-B*58:01	9	LVANNTRLW	0.05
HLA-B*58:01	9	KAGCQTYKW	0.05
HLA-A*30:02	9	SSAMILAAY	0.05
HLA-B*57:01	9	LVANNTRLW	0.06
HLA-B*07:02	9	RPGLPVEYL	0.06
HLA-B*51:01	9	DPTQQIPKL	0.06
HLA-B*57:01	9	KAGCQTYKW	0.07
HLA-A*24:02	10	NFPPNGTHSW	0.07
HLA-B*53:01	9	DINTPAFEW	0.07
HLA-B*35:01	9	FPPNGTHSW	0.08
HLA-B*35:01	9	GPSLIGLAM	0.08
HLA-B*53:01	10	NFPPNGTHSW	0.08
HLA-B*57:01	9	RAQDDYNGW	0.09
HLA-B*40:01	9	WETFLTSEL	0.09
HLA-A*02:03	9	FIYAGSLSA	0.09
HLA-A*23:01	10	NFPPNGTHSW	0.09
HLA-A*26:01	9	SSAMILAAY	0.09
HLA-A*02:01	9	ALLDPSQGM	0.1
HLA-B*15:01	9	FVRSSNLKF	0.1
HLA-A*01:01	9	NTPAFEWYY	0.1
HLA-B*51:01	9	IPAEFLENF	0.1
HLA-A*26:01	9	NTPAFEWYY	0.1
HLA-B*35:01	9	LAAYHPQQF	0.11
HLA-B*57:01	10	KLVANNTRLW	0.12
HLA-A*02:01	9	VVLPGLVGL	0.12
HLA-B*35:01	10	VMPVGGQSSF	0.12
HLA-B*15:01	10	FSRPGLPVEY	0.12
HLA-A*02:06	9	ALLDPSQGM	0.12
HLA-A*01:01	9	SSAMILAAY	0.12
HLA-A*32:01	9	LVANNTRLW	0.12
HLA-B*15:01	9	YQSGLSIVM	0.13
HLA-A*24:02	9	IYAGSLSAL	0.13
HLA-A*02:03	9	GLAGGAATA	0.13
HLA-B*53:01	10	MPVGGQSSFY	0.13
HLA-B*53:01	9	FLTSELPQW	0.13
HLA-A*02:01	9	YLQVPSPSM	0.14
HLA-A*02:06	10	AVVLPGLVGL	0.14
HLA-A*30:02	9	GGNNSPAVY	0.14
HLA-A*30:01	9	AVKPTGSAA	0.14
HLA-A*32:01	10	KLVANNTRLW	0.14
HLA-B*58:01	9	FLTSELPQW	0.15
HLA-B*15:01	10	VMPVGGQSSF	0.15
HLA-A*02:01	9	GMGPSLIGL	0.15
HLA-A*02:01	10	FLTSELPQWL	0.15
HLA-A*02:03	9	ALLDPSQGM	0.15
HLA-A*02:06	9	FIYAGSLSA	0.16
HLA-A*23:01	9	AYHPQQFIY	0.16
HLA-B*53:01	9	LVANNTRLW	0.16
HLA-A*32:01	9	RAWGRRLMI	0.16
HLA-B*58:01	10	KLVANNTRLW	0.17
HLA-B*35:01	10	MGPSLIGLAM	0.17
HLA-A*01:01	9	QSSFYSDWY	0.17
HLA-A*01:01	10	SSNLKFQDAY	0.17
HLA-B*53:01	9	DPTQQIPKL	0.17
HLA-A*32:01	9	VVLPGLVGL	0.17
HLA-B*40:01	9	FEWYYQSGL	0.18
HLA-B*15:01	10	AAYHPQQFIY	0.18
HLA-A*02:03	9	GMGPSLIGL	0.18
HLA-A*24:02	10	IYAGSLSALL	0.18
HLA-A*30:02	9	ANNTRLWVY	0.18
HLA-B*15:01	9	SSAMILAAY	0.19
HLA-B*07:02	10	KPTGSAAIGL	0.19
HLA-A*24:02	9	AYHPQQFIY	0.19
HLA-A*23:01	9	IYAGSLSAL	0.19
HLA-B*53:01	10	VMPVGGQSSF	0.19
HLA-B*53:01	9	LAAYHPQQF	0.19
HLA-A*02:01	9	FIYAGSLSA	0.2
HLA-A*68:02	9	NAAGGHNAV	0.2
HLA-A*30:02	10	FSRPGLPVEY	0.2
HLA-B*58:01	9	LAAYHPQQF	0.21
HLA-B*15:01	10	SMGRDIKVQF	0.21
HLA-B*51:01	9	FPPNGTHSW	0.21
HLA-A*01:01	10	FSRPGLPVEY	0.21
HLA-A*32:01	9	QTYKWETFL	0.21
HLA-B*35:01	9	LAMGDAGGY	0.22
HLA-B*07:02	10	VMPVGGQSSF	0.22
HLA-B*35:01	9	SSAMILAAY	0.22
HLA-A*24:02	9	WYYQSGLSI	0.22
HLA-A*23:01	9	WYYQSGLSI	0.22
HLA-B*53:01	10	NIPAEFLENF	0.22
HLA-A*26:01	9	FVRSSNLKF	0.22
HLA-A*68:02	9	QTYKWETFL	0.23
HLA-B*40:01	10	WERNDPTQQI	0.24
HLA-A*26:01	10	DINTPAFEWY	0.24
HLA-B*58:01	9	GGYKAADMW	0.25
HLA-A*02:06	9	YQSGLSIVM	0.25
HLA-A*02:06	9	YLQVPSPSM	0.25
HLA-A*02:03	10	AMKGDLQSSL	0.25
HLA-B*51:01	9	AAYHPQQFI	0.25
HLA-A*23:01	10	IYAGSLSALL	0.25
HLA-B*57:01	9	FLTSELPQW	0.26
HLA-A*02:01	9	GLPVEYLQV	0.26
HLA-B*51:01	9	MPVGGQSSF	0.26
HLA-B*08:01	9	ENFVRSSNL	0.26
HLA-A*02:03	9	GLPVEYLQV	0.27
HLA-B*15:01	9	LAAYHPQQF	0.28
HLA-B*07:02	10	SPSMGRDIKV	0.28
HLA-A*02:03	9	SMAGSSAMI	0.28
HLA-A*02:03	10	FIYAGSLSAL	0.28
HLA-A*33:01	9	QVPSPSMGR	0.28
HLA-A*30:01	10	RAVKPTGSAA	0.28
HLA-A*24:02	9	GWDINTPAF	0.28
HLA-B*08:01	9	YLQVPSPSM	0.28
HLA-B*57:01	10	FSRPGLPVEY	0.29
HLA-A*02:03	9	LMIGTAAAV	0.29
HLA-A*02:03	9	VVLPGLVGL	0.29
HLA-A*02:03	10	FLTSELPQWL	0.29
HLA-A*23:01	10	TFLTSELPQW	0.29
HLA-A*11:01	9	QVPSPSMGR	0.3
HLA-A*02:06	9	GMGPSLIGL	0.3
HLA-B*07:02	10	MGPSLIGLAM	0.3
HLA-A*02:03	9	YLQVPSPSM	0.3
HLA-A*32:01	9	FLTSELPQW	0.3
HLA-B*51:01	10	IPAEFLENFV	0.31
HLA-A*30:02	10	VANNTRLWVY	0.31
HLA-B*53:01	9	RAQDDYNGW	0.31
HLA-A*03:01	9	AMGDAGGYK	0.32
HLA-A*30:01	9	KIRAWGRRL	0.32
HLA-B*53:01	10	FPPNGTHSWE	0.32
HLA-A*23:01	9	GWDINTPAF	0.32
HLA-B*15:01	9	YLQVPSPSM	0.33
HLA-A*02:01	9	KLVANNTRL	0.33
HLA-B*35:01	10	NAAGGHNAVF	0.33
HLA-A*24:02	9	YYQSGLSIV	0.33
HLA-A*26:01	9	MPVGGQSSF	0.33
HLA-A*02:03	9	KLVANNTRL	0.34
HLA-B*35:01	9	DPTQQIPKL	0.34
HLA-A*26:01	9	DVSRKIRAW	0.34
HLA-A*33:01	10	ELPQWLSANR	0.35
HLA-A*30:01	9	RAWGRRLMI	0.35
HLA-A*32:01	9	RAQDDYNGW	0.35
HLA-A*32:01	9	KAGCQTYKW	0.35
HLA-A*26:01	10	FSRPGLPVEY	0.35
HLA-A*02:03	9	RLMIGTAAA	0.36
HLA-B*35:01	9	FVRSSNLKF	0.36
HLA-A*30:02	10	SSNLKFQDAY	0.36
HLA-B*53:01	9	GPSLIGLAM	0.36
HLA-B*35:01	9	LSMAGSSAM	0.37
HLA-A*30:02	9	SRPGLPVEY	0.37
HLA-A*24:02	10	YYQSGLSIVM	0.37
HLA-A*24:02	10	TFLTSELPQW	0.37
HLA-A*02:06	10	FLTSELPQWL	0.38
HLA-A*24:02	10	MWGPSSDPAW	0.38
HLA-A*24:02	10	VMPVGGQSSF	0.38
HLA-B*58:01	10	AAYHPQQFIY	0.39
HLA-B*58:01	10	LRAQDDYNGW	0.39
HLA-B*40:01	10	KWETFLTSEL	0.39
HLA-A*68:02	9	VVLPGLVGL	0.39
HLA-A*23:01	10	NFVRSSNLKF	0.39
HLA-A*26:01	10	MPVGGQSSFY	0.39
HLA-B*15:01	10	ILAAYHPQQF	0.4
HLA-A*68:02	9	LTSELPQWL	0.4
HLA-B*53:01	9	DVSRKIRAW	0.4
HLA-A*26:01	9	LAMGDAGGY	0.4
HLA-B*53:01	10	MGPSLIGLAM	0.41
HLA-B*57:01	9	LAAYHPQQF	0.42
HLA-A*02:06	9	GLPVEYLQV	0.42
HLA-A*30:02	9	LAMGDAGGY	0.42
HLA-B*44:03	10	WERNDPTQQI	0.42
HLA-A*23:01	10	MWGPSSDPAW	0.42
HLA-A*01:01	10	AAYHPQQFIY	0.43
HLA-A*24:02	10	NFVRSSNLKF	0.43
HLA-A*32:01	9	AAYHPQQFI	0.43
HLA-A*26:01	9	DINTPAFEW	0.43
HLA-A*30:02	10	GSSAMILAAY	0.44
HLA-A*30:02	10	SGGNNSPAVY	0.44
HLA-B*44:03	9	SELPQWLSA	0.44
HLA-B*44:02	10	WERNDPTQQI	0.44
HLA-A*32:01	9	FVRSSNLKF	0.44
HLA-A*68:01	9	AATAGAFSR	0.45
HLA-B*57:01	9	GGYKAADMW	0.45
HLA-B*51:01	10	DPTQQIPKLV	0.45
HLA-A*02:06	9	AAAVVLPGL	0.46
HLA-B*57:01	10	AAYHPQQFIY	0.47
HLA-B*07:02	9	IPAEFLENF	0.47
HLA-B*07:02	9	AVKPTGSAA	0.47
HLA-B*40:01	9	SELPQWLSA	0.47
HLA-B*08:01	9	DPTQQIPKL	0.48
HLA-B*58:01	10	FSRPGLPVEY	0.49
HLA-B*58:01	10	TFLTSELPQW	0.49

## Sheet: Rv0288-HTL
allele	length	peptide	rank
HLA-DRB1*04:05	12	RAYHAMSSTHEA	0.02
HLA-DRB1*04:05	18	EDLVRAYHAMSSTHEANT	0.04
HLA-DRB1*04:05	13	VRAYHAMSSTHEA	0.04
HLA-DRB1*04:05	14	VRAYHAMSSTHEAN	0.04
HLA-DRB1*04:05	13	RAYHAMSSTHEAN	0.05
HLA-DRB1*04:05	18	DLVRAYHAMSSTHEANTM	0.06
HLA-DRB1*04:05	17	DLVRAYHAMSSTHEANT	0.06
HLA-DRB1*04:05	16	LVRAYHAMSSTHEANT	0.06
HLA-DQA1*04:01/DQB1*04:02	12	ITYQAWQAQWNQ	0.07
HLA-DRB3*01:01	12	SAWQGDTGITYQ	0.07
HLA-DRB1*04:05	12	VRAYHAMSSTHE	0.07
HLA-DRB3*01:01	13	QSAWQGDTGITYQ	0.07
HLA-DRB3*01:01	14	QSAWQGDTGITYQA	0.07
HLA-DRB1*04:05	17	EDLVRAYHAMSSTHEAN	0.07
HLA-DRB1*04:05	17	LVRAYHAMSSTHEANTM	0.07
HLA-DRB1*04:05	14	LVRAYHAMSSTHEA	0.07
HLA-DRB1*04:05	16	VRAYHAMSSTHEANTM	0.08
HLA-DRB1*04:05	16	DLVRAYHAMSSTHEAN	0.08
HLA-DRB1*04:05	15	LVRAYHAMSSTHEAN	0.08
HLA-DRB1*04:05	15	VRAYHAMSSTHEANT	0.08
HLA-DQA1*04:01/DQB1*04:02	13	GITYQAWQAQWNQ	0.09
HLA-DQA1*04:01/DQB1*04:02	14	GITYQAWQAQWNQA	0.09
HLA-DRB3*01:01	14	LQSAWQGDTGITYQ	0.09
HLA-DRB1*04:05	14	RAYHAMSSTHEANT	0.09
HLA-DRB1*04:05	18	MEDLVRAYHAMSSTHEAN	0.1
HLA-DRB1*04:05	18	LVRAYHAMSSTHEANTMA	0.1
HLA-DRB3*01:01	15	LQSAWQGDTGITYQA	0.11
HLA-DQA1*04:01/DQB1*04:02	15	EDLVRAYHAMSSTHE	0.12
HLA-DRB3*01:01	17	AALQSAWQGDTGITYQA	0.12
HLA-DRB3*01:01	15	QSAWQGDTGITYQAW	0.12
HLA-DRB3*01:01	16	ALQSAWQGDTGITYQA	0.12
HLA-DRB1*15:01	14	EDLVRAYHAMSSTH	0.12
HLA-DRB1*15:01	15	EDLVRAYHAMSSTHE	0.12
HLA-DRB1*04:05	17	VRAYHAMSSTHEANTMA	0.12
HLA-DQA1*04:01/DQB1*04:02	13	ITYQAWQAQWNQA	0.14
HLA-DRB3*01:01	12	QSAWQGDTGITY	0.14
HLA-DRB3*01:01	17	ALQSAWQGDTGITYQAW	0.14
HLA-DRB3*01:01	13	SAWQGDTGITYQA	0.14
HLA-DRB3*01:01	15	ALQSAWQGDTGITYQ	0.14
HLA-DQA1*04:01/DQB1*04:02	12	TYQAWQAQWNQA	0.15
HLA-DQA1*04:01/DQB1*04:02	15	TGITYQAWQAQWNQA	0.15
HLA-DRB1*15:01	16	MEDLVRAYHAMSSTHE	0.15
HLA-DRB3*01:01	16	LQSAWQGDTGITYQAW	0.16
HLA-DRB1*04:05	15	DLVRAYHAMSSTHEA	0.16
HLA-DQA1*04:01/DQB1*04:02	16	MEDLVRAYHAMSSTHE	0.17
HLA-DQA1*04:01/DQB1*04:02	15	GITYQAWQAQWNQAM	0.17
HLA-DRB3*01:01	18	QAALQSAWQGDTGITYQA	0.17
HLA-DQA1*04:01/DQB1*04:02	14	EDLVRAYHAMSSTH	0.18
HLA-DQA1*04:01/DQB1*04:02	14	TGITYQAWQAQWNQ	0.18
HLA-DRB1*04:05	18	VRAYHAMSSTHEANTMAM	0.18
HLA-DRB1*04:01	12	RAYHAMSSTHEA	0.19
HLA-DRB3*01:01	18	AALQSAWQGDTGITYQAW	0.19
HLA-DRB3*01:01	17	LQSAWQGDTGITYQAWQ	0.19
HLA-DQA1*04:01/DQB1*04:02	12	GITYQAWQAQWN	0.2
HLA-DQA1*04:01/DQB1*04:02	13	EDLVRAYHAMSST	0.2
HLA-DRB1*04:05	12	AYHAMSSTHEAN	0.2
HLA-DRB3*01:01	16	AALQSAWQGDTGITYQ	0.2
HLA-DRB3*01:01	16	QSAWQGDTGITYQAWQ	0.2
HLA-DRB1*15:01	13	EDLVRAYHAMSST	0.2
HLA-DRB3*01:01	13	LQSAWQGDTGITY	0.21
HLA-DRB3*01:01	18	ALQSAWQGDTGITYQAWQ	0.21
HLA-DQA1*04:01/DQB1*04:02	16	DTGITYQAWQAQWNQA	0.22
HLA-DQA1*04:01/DQB1*04:02	16	EDLVRAYHAMSSTHEA	0.22
HLA-DRB1*15:01	12	DLVRAYHAMSST	0.22
HLA-DQA1*01:02/DQB1*06:02	15	EIAVEQAALQSAWQG	0.22
HLA-DRB1*15:01	16	EDLVRAYHAMSSTHEA	0.22
HLA-DRB1*15:01	17	AMEDLVRAYHAMSSTHE	0.22
HLA-DRB1*04:05	13	LVRAYHAMSSTHE	0.23
HLA-DRB1*04:05	15	RAYHAMSSTHEANTM	0.24
HLA-DRB1*04:05	16	EDLVRAYHAMSSTHEA	0.24
HLA-DQA1*04:01/DQB1*04:02	16	TGITYQAWQAQWNQAM	0.25
HLA-DQA1*04:01/DQB1*04:02	17	AMEDLVRAYHAMSSTHE	0.26
HLA-DRB3*01:01	18	LQSAWQGDTGITYQAWQA	0.26
HLA-DRB1*15:01	15	MEDLVRAYHAMSSTH	0.26
HLA-DQA1*04:01/DQB1*04:02	18	AMEDLVRAYHAMSSTHEA	0.27
HLA-DQA1*04:01/DQB1*04:02	17	MEDLVRAYHAMSSTHEA	0.27
HLA-DQA1*01:02/DQB1*06:02	14	EIAVEQAALQSAWQ	0.27
HLA-DRB1*15:01	18	QAMEDLVRAYHAMSSTHE	0.27
HLA-DQA1*04:01/DQB1*04:02	18	MEDLVRAYHAMSSTHEAN	0.28
HLA-DRB1*15:01	13	DLVRAYHAMSSTH	0.28
HLA-DRB1*15:01	17	MEDLVRAYHAMSSTHEA	0.28
HLA-DRB3*01:01	17	QAALQSAWQGDTGITYQ	0.29
HLA-DRB3*01:01	14	SAWQGDTGITYQAW	0.29
HLA-DRB1*04:01	15	VRAYHAMSSTHEANT	0.29
HLA-DRB1*01:01	15	AGTLQSLGAEIAVEQ	0.29
HLA-DQA1*04:01/DQB1*04:02	18	QAMEDLVRAYHAMSSTHE	0.3
HLA-DQA1*04:01/DQB1*04:02	12	DLVRAYHAMSST	0.31
HLA-DRB1*15:01	18	AMEDLVRAYHAMSSTHEA	0.31
HLA-DRB1*01:01	16	YAGTLQSLGAEIAVEQ	0.31
HLA-DRB3*01:01	17	QSAWQGDTGITYQAWQA	0.32
HLA-DRB1*04:05	17	MEDLVRAYHAMSSTHEA	0.33
HLA-DQA1*01:02/DQB1*06:02	16	AEIAVEQAALQSAWQG	0.34
HLA-DRB1*15:01	14	DLVRAYHAMSSTHE	0.34
HLA-DRB1*04:01	14	VRAYHAMSSTHEAN	0.34
HLA-DRB1*01:01	17	GYAGTLQSLGAEIAVEQ	0.35
HLA-DRB1*04:01	13	VRAYHAMSSTHEA	0.37
HLA-DRB1*15:01	18	MEDLVRAYHAMSSTHEAN	0.37
HLA-DRB1*15:01	16	AMEDLVRAYHAMSSTH	0.37
HLA-DQA1*04:01/DQB1*04:02	14	DLVRAYHAMSSTHE	0.38
HLA-DRB3*01:01	12	AWQGDTGITYQA	0.38
HLA-DRB1*15:01	14	MEDLVRAYHAMSST	0.38
HLA-DQA1*04:01/DQB1*04:02	18	EDLVRAYHAMSSTHEANT	0.39
HLA-DQA1*04:01/DQB1*04:02	17	EDLVRAYHAMSSTHEAN	0.39
HLA-DRB3*01:01	18	EQAALQSAWQGDTGITYQ	0.39
HLA-DQA1*01:02/DQB1*06:02	17	GAEIAVEQAALQSAWQG	0.39
HLA-DRB1*04:01	13	RAYHAMSSTHEAN	0.39
HLA-DRB1*15:01	17	EDLVRAYHAMSSTHEAN	0.39
HLA-DQA1*04:01/DQB1*04:02	17	DTGITYQAWQAQWNQAM	0.4
HLA-DQA1*04:01/DQB1*04:02	16	GITYQAWQAQWNQAME	0.4
HLA-DQA1*04:01/DQB1*04:02	15	DTGITYQAWQAQWNQ	0.4
HLA-DRB1*01:01	14	AGTLQSLGAEIAVE	0.4
HLA-DQA1*04:01/DQB1*04:02	13	DLVRAYHAMSSTH	0.41
HLA-DQA1*04:01/DQB1*04:02	17	GDTGITYQAWQAQWNQA	0.41
HLA-DRB1*15:01	12	QIMYNYPAMLGH	0.41
HLA-DQA1*04:01/DQB1*04:02	15	MEDLVRAYHAMSSTH	0.42
HLA-DRB1*04:05	18	AMEDLVRAYHAMSSTHEA	0.43
HLA-DRB1*04:01	15	LVRAYHAMSSTHEAN	0.43
HLA-DRB1*01:01	18	AGYAGTLQSLGAEIAVEQ	0.43
HLA-DRB1*01:01	18	GYAGTLQSLGAEIAVEQA	0.44
HLA-DRB1*04:01	16	LVRAYHAMSSTHEANT	0.44
HLA-DRB1*01:01	17	YAGTLQSLGAEIAVEQA	0.44
HLA-DQA1*01:02/DQB1*06:02	13	EIAVEQAALQSAW	0.45
HLA-DRB1*04:01	14	GAEIAVEQAALQSA	0.45
HLA-DRB1*01:01	16	AGTLQSLGAEIAVEQA	0.45
HLA-DRB1*15:01	12	EDLVRAYHAMSS	0.46
HLA-DQA1*04:01/DQB1*04:02	12	EDLVRAYHAMSS	0.47
HLA-DRB1*04:05	16	RAYHAMSSTHEANTMA	0.47
HLA-DRB3*02:02	12	SQIMYNYPAMLG	0.48
HLA-DRB3*01:01	18	QSAWQGDTGITYQAWQAQ	0.48
HLA-DQA1*01:02/DQB1*06:02	17	AEIAVEQAALQSAWQGD	0.48
HLA-DQA1*01:02/DQB1*06:02	16	EIAVEQAALQSAWQGD	0.48
HLA-DQA1*04:01/DQB1*04:02	17	TGITYQAWQAQWNQAME	0.49
HLA-DRB1*04:05	13	AYHAMSSTHEANT	0.49

## Sheet: Rv0288-CTL
allele	length	peptide	rank
HLA-B*57:01	10	ITYQAWQAQW	0.01
HLA-A*24:02	9	TYQAWQAQW	0.02
HLA-B*15:01	10	AWQGDTGITY	0.02
HLA-B*15:01	9	WQGDTGITY	0.02
HLA-B*44:02	10	VEQAALQSAW	0.03
HLA-A*23:01	9	TYQAWQAQW	0.03
HLA-B*58:01	10	ITYQAWQAQW	0.04
HLA-B*44:03	10	VEQAALQSAW	0.04
HLA-B*15:01	9	AMEDLVRAY	0.05
HLA-A*30:02	9	AMEDLVRAY	0.05
HLA-B*40:01	10	AEIAVEQAAL	0.06
HLA-B*35:01	10	QAMEDLVRAY	0.07
HLA-A*02:03	9	IMYNYPAML	0.11
HLA-A*02:01	9	IMYNYPAML	0.12
HLA-A*30:02	10	AWQGDTGITY	0.12
HLA-A*24:02	9	GYAGTLQSL	0.13
HLA-B*40:01	9	HEANTMAMM	0.15
HLA-A*23:01	9	GYAGTLQSL	0.15
HLA-A*01:01	9	AMEDLVRAY	0.17
HLA-B*44:02	9	EQAALQSAW	0.17
HLA-A*32:01	10	ITYQAWQAQW	0.17
HLA-B*44:03	9	EQAALQSAW	0.18
HLA-A*30:02	9	WQGDTGITY	0.2
HLA-A*26:01	10	QAMEDLVRAY	0.2
HLA-A*68:01	10	EANTMAMMAR	0.23
HLA-A*24:02	10	ITYQAWQAQW	0.23
HLA-B*44:03	10	AEIAVEQAAL	0.24
HLA-B*53:01	9	EQAALQSAW	0.24
HLA-A*32:01	9	IMYNYPAML	0.24
HLA-B*44:02	9	RDTAEAAKW	0.25
HLA-A*23:01	10	ITYQAWQAQW	0.25
HLA-B*44:02	10	AEIAVEQAAL	0.26
HLA-A*68:02	9	EIAVEQAAL	0.28
HLA-B*53:01	9	DTGITYQAW	0.28
HLA-A*26:01	9	DLVRAYHAM	0.28
HLA-A*24:02	10	AGYAGTLQSL	0.31
HLA-A*68:02	9	HAMSSTHEA	0.32
HLA-A*01:01	10	QAMEDLVRAY	0.32
HLA-B*15:01	9	WQAQWNQAM	0.33
HLA-A*68:02	9	STHEANTMA	0.34
HLA-B*44:03	9	RDTAEAAKW	0.37
HLA-A*32:01	9	TYQAWQAQW	0.38
HLA-B*35:01	9	WQGDTGITY	0.4
HLA-B*44:03	9	HEANTMAMM	0.4
HLA-B*08:01	9	DLVRAYHAM	0.4
HLA-A*23:01	10	AGYAGTLQSL	0.4
HLA-B*15:01	10	AWQAQWNQAM	0.41
HLA-A*02:06	9	IMYNYPAML	0.43
HLA-B*44:03	9	AEIAVEQAA	0.44
HLA-A*26:01	10	STHEANTMAM	0.44
HLA-B*35:01	9	HAMSSTHEA	0.45
HLA-A*02:03	9	MMARDTAEA	0.46
HLA-A*33:01	10	EANTMAMMAR	0.46
HLA-B*44:02	9	AEIAVEQAA	0.46
HLA-A*02:06	9	QAMEDLVRA	0.47
HLA-B*35:01	9	YPAMLGHAG	0.47
HLA-B*40:01	9	AEIAVEQAA	0.48
HLA-B*58:01	9	TYQAWQAQW	0.49
HLA-A*26:01	9	EIAVEQAAL	0.49

## Sheet: Rv1813c-HTL
allele	length	peptide	rank
HLA-DQA1*05:01/DQB1*03:01	12	PIIHYGAIAYAP	0.01
HLA-DQA1*05:01/DQB1*03:01	13	PPIIHYGAIAYAP	0.02
HLA-DQA1*05:01/DQB1*03:01	14	PPIIHYGAIAYAPS	0.02
HLA-DQA1*05:01/DQB1*03:01	12	PPIIHYGAIAYA	0.03
HLA-DQA1*05:01/DQB1*03:01	18	PIPPIIHYGAIAYAPSGA	0.03
HLA-DQA1*05:01/DQB1*03:01	18	LPIPPIIHYGAIAYAPSG	0.03
HLA-DQA1*05:01/DQB1*03:01	13	PIIHYGAIAYAPS	0.03
HLA-DQA1*05:01/DQB1*03:01	17	PIPPIIHYGAIAYAPSG	0.03
HLA-DQA1*05:01/DQB1*03:01	18	IPPIIHYGAIAYAPSGAS	0.04
HLA-DQA1*05:01/DQB1*03:01	14	PIIHYGAIAYAPSG	0.04
HLA-DQA1*05:01/DQB1*03:01	14	IPPIIHYGAIAYAP	0.04
HLA-DQA1*05:01/DQB1*03:01	16	IPPIIHYGAIAYAPSG	0.04
HLA-DQA1*05:01/DQB1*03:01	15	PPIIHYGAIAYAPSG	0.04
HLA-DQA1*05:01/DQB1*03:01	17	PPIIHYGAIAYAPSGAS	0.05
HLA-DQA1*05:01/DQB1*03:01	17	IPPIIHYGAIAYAPSGA	0.05
HLA-DQA1*05:01/DQB1*03:01	15	IPPIIHYGAIAYAPS	0.05
HLA-DQA1*05:01/DQB1*03:01	16	PPIIHYGAIAYAPSGA	0.05
HLA-DQA1*05:01/DQB1*03:01	17	LPIPPIIHYGAIAYAPS	0.07
HLA-DQA1*05:01/DQB1*03:01	16	PIPPIIHYGAIAYAPS	0.07
HLA-DQA1*05:01/DQB1*03:01	18	PPIIHYGAIAYAPSGASG	0.08
HLA-DQA1*04:01/DQB1*04:02	12	KAWHQRTPARAE	0.09
HLA-DRB1*15:01	12	PPIIHYGAIAYA	0.09
HLA-DPA1*02:01/DPB1*14:01	12	HQRTPARAEQVA	0.1
HLA-DQA1*04:01/DQB1*04:02	13	GKAWHQRTPARAE	0.1
HLA-DQA1*05:01/DQB1*03:01	18	GLPIPPIIHYGAIAYAPS	0.1
HLA-DQA1*04:01/DQB1*04:02	14	GKAWHQRTPARAEQ	0.11
HLA-DQA1*05:01/DQB1*03:01	15	PIPPIIHYGAIAYAP	0.11
HLA-DRB1*12:01	12	PPIIHYGAIAYA	0.12
HLA-DQA1*05:01/DQB1*03:01	12	IIHYGAIAYAPS	0.13
HLA-DQA1*05:01/DQB1*03:01	13	IPPIIHYGAIAYA	0.14
HLA-DQA1*05:01/DQB1*03:01	15	PIIHYGAIAYAPSGA	0.14
HLA-DQA1*01:02/DQB1*06:02	14	PPIIHYGAIAYAPS	0.16
HLA-DRB1*15:01	13	PPIIHYGAIAYAP	0.16
HLA-DRB1*15:01	14	IPPIIHYGAIAYAP	0.16
HLA-DQA1*04:01/DQB1*04:02	12	GKAWHQRTPARA	0.17
HLA-DQA1*04:01/DQB1*04:02	13	KAWHQRTPARAEQ	0.17
HLA-DQA1*04:01/DQB1*04:02	15	GKAWHQRTPARAEQV	0.17
HLA-DQA1*01:02/DQB1*06:02	12	PIIHYGAIAYAP	0.17
HLA-DQA1*01:02/DQB1*06:02	13	PPIIHYGAIAYAP	0.17
HLA-DQA1*01:02/DQB1*06:02	15	PPIIHYGAIAYAPSG	0.17
HLA-DQA1*05:01/DQB1*03:01	13	IIHYGAIAYAPSG	0.17
HLA-DQA1*05:01/DQB1*03:01	16	LPIPPIIHYGAIAYAP	0.17
HLA-DQA1*04:01/DQB1*04:02	15	SGKAWHQRTPARAEQ	0.18
HLA-DRB1*12:01	15	IPPIIHYGAIAYAPS	0.18
HLA-DQA1*04:01/DQB1*04:02	16	SGKAWHQRTPARAEQV	0.19
HLA-DRB1*12:01	13	PPIIHYGAIAYAP	0.19
HLA-DQA1*01:02/DQB1*06:02	16	IPPIIHYGAIAYAPSG	0.19
HLA-DQA1*04:01/DQB1*04:02	18	GASGKAWHQRTPARAEQV	0.2
HLA-DRB1*12:01	14	IPPIIHYGAIAYAP	0.2
HLA-DRB1*12:01	16	PIPPIIHYGAIAYAPS	0.2
HLA-DRB1*15:01	14	PPIIHYGAIAYAPS	0.2
HLA-DRB1*15:01	13	IPPIIHYGAIAYA	0.21
HLA-DRB1*15:01	15	IPPIIHYGAIAYAPS	0.21
HLA-DQA1*04:01/DQB1*04:02	17	ASGKAWHQRTPARAEQV	0.22
HLA-DPA1*02:01/DPB1*14:01	18	ITNLRRRTAMAAAGLGAA	0.23
HLA-DRB1*08:02	12	KAWHQRTPARAE	0.23
HLA-DPA1*02:01/DPB1*14:01	12	LRRRTAMAAAGL	0.24
HLA-DPA1*02:01/DPB1*14:01	12	RRRTAMAAAGLG	0.24
HLA-DPA1*02:01/DPB1*14:01	16	TNLRRRTAMAAAGLGA	0.24
HLA-DRB1*12:01	12	IPPIIHYGAIAY	0.24
HLA-DRB1*12:01	15	PIPPIIHYGAIAYAP	0.24
HLA-DQA1*04:01/DQB1*04:02	18	ASGKAWHQRTPARAEQVA	0.25
HLA-DQA1*04:01/DQB1*04:02	14	SGKAWHQRTPARAE	0.25
HLA-DQA1*04:01/DQB1*04:02	16	ASGKAWHQRTPARAEQ	0.25
HLA-DRB1*15:01	12	PIIHYGAIAYAP	0.25
HLA-DRB1*12:01	13	IPPIIHYGAIAYA	0.25
HLA-DPA1*02:01/DPB1*14:01	18	MITNLRRRTAMAAAGLGA	0.26
HLA-DPA1*02:01/DPB1*14:01	13	WHQRTPARAEQVA	0.26
HLA-DRB1*12:01	14	PPIIHYGAIAYAPS	0.27
HLA-DRB1*12:01	16	IPPIIHYGAIAYAPSG	0.27
HLA-DRB1*12:01	17	LPIPPIIHYGAIAYAPS	0.27
HLA-DRB1*12:01	12	PIIHYGAIAYAP	0.28
HLA-DRB1*15:01	16	PIPPIIHYGAIAYAPS	0.28
HLA-DPA1*02:01/DPB1*14:01	13	NLRRRTAMAAAGL	0.29
HLA-DPA1*02:01/DPB1*14:01	17	TNLRRRTAMAAAGLGAA	0.29
HLA-DPA1*02:01/DPB1*14:01	17	ITNLRRRTAMAAAGLGA	0.29
HLA-DPA1*02:01/DPB1*14:01	15	NLRRRTAMAAAGLGA	0.29
HLA-DRB1*15:01	12	IPPIIHYGAIAY	0.29
HLA-DRB1*12:01	18	LPIPPIIHYGAIAYAPSG	0.29
HLA-DRB1*12:01	18	GLPIPPIIHYGAIAYAPS	0.29
HLA-DQA1*01:02/DQB1*06:02	17	PIPPIIHYGAIAYAPSG	0.29
HLA-DPA1*02:01/DPB1*14:01	18	TNLRRRTAMAAAGLGAAL	0.3
HLA-DQA1*05:01/DQB1*03:01	17	GLPIPPIIHYGAIAYAP	0.3
HLA-DPA1*02:01/DPB1*14:01	14	NLRRRTAMAAAGLG	0.31
HLA-DQA1*04:01/DQB1*04:02	16	GKAWHQRTPARAEQVA	0.31
HLA-DQA1*05:01/DQB1*03:01	16	PIIHYGAIAYAPSGAS	0.31
HLA-DQA1*04:01/DQB1*04:02	17	SGKAWHQRTPARAEQVA	0.32
HLA-DPA1*02:01/DPB1*14:01	16	NLRRRTAMAAAGLGAA	0.32
HLA-DRB1*12:01	17	PIPPIIHYGAIAYAPSG	0.32
HLA-DPA1*02:01/DPB1*14:01	13	HQRTPARAEQVAL	0.33
HLA-DPA1*02:01/DPB1*14:01	13	LRRRTAMAAAGLG	0.33
HLA-DQA1*01:02/DQB1*06:02	15	IPPIIHYGAIAYAPS	0.33
HLA-DQA1*01:02/DQB1*06:02	17	IPPIIHYGAIAYAPSGA	0.33
HLA-DRB1*12:01	16	LPIPPIIHYGAIAYAP	0.33
HLA-DPA1*02:01/DPB1*14:01	15	WHQRTPARAEQVALE	0.34
HLA-DQA1*01:02/DQB1*06:02	16	PPIIHYGAIAYAPSGA	0.34
HLA-DRB1*15:01	17	LPIPPIIHYGAIAYAPS	0.34
HLA-DPA1*02:01/DPB1*14:01	12	NLRRRTAMAAAG	0.35
HLA-DQA1*01:02/DQB1*06:02	13	PIIHYGAIAYAPS	0.35
HLA-DRB5*01:01	15	GSKYQGGTGLTRRAA	0.35
HLA-DPA1*02:01/DPB1*14:01	14	HQRTPARAEQVALE	0.36
HLA-DPA1*02:01/DPB1*14:01	15	TNLRRRTAMAAAGLG	0.36
HLA-DRB1*15:01	15	PIPPIIHYGAIAYAP	0.36
HLA-DQA1*04:01/DQB1*04:02	18	SGKAWHQRTPARAEQVAL	0.37
HLA-DQA1*05:01/DQB1*03:01	18	AGLPIPPIIHYGAIAYAP	0.37
HLA-DRB5*01:01	16	NGSKYQGGTGLTRRAA	0.37
HLA-DRB1*15:01	16	IPPIIHYGAIAYAPSG	0.37
HLA-DQA1*04:01/DQB1*04:02	14	KAWHQRTPARAEQV	0.38
HLA-DRB1*15:01	17	PIPPIIHYGAIAYAPSG	0.38
HLA-DQA1*04:01/DQB1*04:02	18	SGASGKAWHQRTPARAEQ	0.39
HLA-DPA1*02:01/DPB1*14:01	14	LRRRTAMAAAGLGA	0.39
HLA-DQA1*04:01/DQB1*04:02	17	GASGKAWHQRTPARAEQ	0.39
HLA-DQA1*01:02/DQB1*06:02	18	LPIPPIIHYGAIAYAPSG	0.39
HLA-DRB1*12:01	18	PIPPIIHYGAIAYAPSGA	0.39
HLA-DQA1*01:02/DQB1*06:02	14	PIIHYGAIAYAPSG	0.4
HLA-DPA1*02:01/DPB1*14:01	14	WHQRTPARAEQVAL	0.41
HLA-DRB5*01:01	17	YNGSKYQGGTGLTRRAA	0.42
HLA-DQA1*01:02/DQB1*06:02	18	PIPPIIHYGAIAYAPSGA	0.42
HLA-DRB1*12:01	15	PPIIHYGAIAYAPSG	0.42
HLA-DRB1*15:01	18	GLPIPPIIHYGAIAYAPS	0.42
HLA-DPA1*02:01/DPB1*14:01	17	NLRRRTAMAAAGLGAAL	0.43
HLA-DPA1*02:01/DPB1*14:01	18	KAWHQRTPARAEQVALEK	0.44
HLA-DPA1*02:01/DPB1*14:01	17	KAWHQRTPARAEQVALE	0.44
HLA-DQA1*01:02/DQB1*06:02	14	IPPIIHYGAIAYAP	0.44
HLA-DRB1*12:01	17	IPPIIHYGAIAYAPSGA	0.44
HLA-DRB1*15:01	16	LPIPPIIHYGAIAYAP	0.44
HLA-DRB1*12:01	14	PIPPIIHYGAIAYA	0.45
HLA-DRB1*12:01	17	GLPIPPIIHYGAIAYAP	0.45
HLA-DRB1*15:01	18	LPIPPIIHYGAIAYAPSG	0.45
HLA-DPA1*02:01/DPB1*14:01	17	AWHQRTPARAEQVALEK	0.46
HLA-DPA1*02:01/DPB1*14:01	16	AWHQRTPARAEQVALE	0.46
HLA-DPA1*02:01/DPB1*14:01	18	GKAWHQRTPARAEQVALE	0.47
HLA-DPA1*02:01/DPB1*14:01	18	NLRRRTAMAAAGLGAALG	0.48
HLA-DQA1*01:02/DQB1*06:02	17	PPIIHYGAIAYAPSGAS	0.48
HLA-DRB1*15:01	14	PIPPIIHYGAIAYA	0.48
HLA-DPA1*02:01/DPB1*14:01	14	AWHQRTPARAEQVA	0.49
HLA-DQA1*04:01/DQB1*04:02	15	ASGKAWHQRTPARAE	0.49

## Sheet: Rv1813c-CTL
allele	length	peptide	percentile_rank
HLA-B*35:01	9	LPIPPIIHY	0.01
HLA-B*40:01	9	AEDDAVNRL	0.01
HLA-B*53:01	9	LPIPPIIHY	0.01
HLA-B*57:01	9	KTCKVVSRF	0.02
HLA-A*32:01	9	KTCKVVSRF	0.02
HLA-B*44:02	9	LEGGRIVNW	0.03
HLA-B*58:01	9	KTCKVVSRF	0.04
HLA-B*07:02	10	TPARAEQVAL	0.04
HLA-A*30:02	9	AVAYNGSKY	0.04
HLA-B*44:03	9	LEGGRIVNW	0.05
HLA-B*15:01	10	GLPIPPIIHY	0.05
HLA-B*15:01	9	IIHYGAIAY	0.05
HLA-B*40:01	10	AAEDDAVNRL	0.08
HLA-B*44:03	9	AEDDAVNRL	0.08
HLA-B*08:01	9	TNLRRRTAM	0.08
HLA-A*26:01	9	AVAYNGSKY	0.09
HLA-A*31:01	9	ASGKAWHQR	0.1
HLA-B*44:02	9	AEDDAVNRL	0.1
HLA-A*02:03	10	HLANGSMSEV	0.1
HLA-B*51:01	9	LPIPPIIHY	0.1
HLA-A*32:01	10	RLEGGRIVNW	0.1
HLA-A*26:01	9	LPIPPIIHY	0.11
HLA-B*15:01	9	AVAYNGSKY	0.12
HLA-A*31:01	10	KAWHQRTPAR	0.12
HLA-A*02:01	9	VMMSEIAGL	0.12
HLA-B*35:01	10	GLPIPPIIHY	0.12
HLA-B*35:01	9	IIHYGAIAY	0.14
HLA-A*02:03	9	VMMSEIAGL	0.14
HLA-A*30:02	10	GLPIPPIIHY	0.14
HLA-A*26:01	9	FTRCGAVAY	0.14
HLA-B*44:02	10	RLEGGRIVNW	0.15
HLA-A*68:02	10	EIAGLPIPPI	0.16
HLA-A*30:02	9	IIHYGAIAY	0.16
HLA-B*53:01	10	APSGASGKAW	0.16
HLA-B*53:01	10	GLPIPPIIHY	0.17
HLA-A*02:01	9	ALGLGILLV	0.2
HLA-A*68:02	10	EVMMSEIAGL	0.2
HLA-B*15:01	9	FTRCGAVAY	0.23
HLA-B*35:01	10	LPIPPIIHYG	0.23
HLA-A*31:01	10	KYQGGTGLTR	0.24
HLA-B*35:01	9	FTRCGAVAY	0.24
HLA-A*01:01	9	AVAYNGSKY	0.25
HLA-B*44:03	10	RLEGGRIVNW	0.26
HLA-B*07:02	9	AAAGLGAAL	0.27
HLA-A*02:03	9	ALGLGILLV	0.27
HLA-A*26:01	10	GLPIPPIIHY	0.27
HLA-A*02:06	9	VMMSEIAGL	0.28
HLA-B*08:01	9	NLRRRTAMA	0.3
HLA-B*51:01	9	LGILLVPTV	0.34
HLA-B*35:01	9	DAHLANGSM	0.35
HLA-A*30:02	9	KTCKVVSRF	0.37
HLA-B*53:01	10	LPIPPIIHYG	0.37
HLA-A*31:01	9	AWHQRTPAR	0.38
HLA-A*30:02	9	LPIPPIIHY	0.38
HLA-A*26:01	9	IIHYGAIAY	0.39
HLA-B*44:03	10	AAEDDAVNRL	0.41
HLA-A*26:01	10	EVMMSEIAGL	0.41
HLA-B*07:02	9	LPIPPIIHY	0.42
HLA-B*44:02	10	AAEDDAVNRL	0.42
HLA-B*57:01	10	APSGASGKAW	0.46
HLA-B*58:01	10	APSGASGKAW	0.46
HLA-A*30:02	10	RFTRCGAVAY	0.46
HLA-A*32:01	10	GLPIPPIIHY	0.47
HLA-A*11:01	9	RAEQVALEK	0.48
HLA-B*58:01	10	RLEGGRIVNW	0.48
HLA-A*02:03	10	SMSEVMMSEI	0.48
HLA-A*33:01	9	AWHQRTPAR	0.48
HLA-B*51:01	9	IAGLPIPPI	0.49

## Sheet: Rv2031c-HTL
allele	length	peptide	rank
HLA-DRB1*07:01	12	YGSFVRTVSLPV	0.01
HLA-DRB1*07:01	18	YGSFVRTVSLPVGADEDD	0.01
HLA-DRB1*07:01	12	GSFVRTVSLPVG	0.01
HLA-DRB1*07:01	18	AYGSFVRTVSLPVGADED	0.01
HLA-DRB1*07:01	16	FAYGSFVRTVSLPVGA	0.01
HLA-DRB1*07:01	17	YGSFVRTVSLPVGADED	0.01
HLA-DRB1*07:01	18	FAYGSFVRTVSLPVGADE	0.01
HLA-DRB1*07:01	18	EFAYGSFVRTVSLPVGAD	0.01
HLA-DRB1*07:01	17	AYGSFVRTVSLPVGADE	0.01
HLA-DRB1*07:01	13	YGSFVRTVSLPVG	0.01
HLA-DRB1*07:01	17	FAYGSFVRTVSLPVGAD	0.01
HLA-DRB1*07:01	16	YGSFVRTVSLPVGADE	0.01
HLA-DRB1*07:01	13	GSFVRTVSLPVGA	0.01
HLA-DRB1*07:01	15	YGSFVRTVSLPVGAD	0.01
HLA-DRB1*07:01	16	AYGSFVRTVSLPVGAD	0.01
HLA-DRB1*07:01	14	GSFVRTVSLPVGAD	0.01
HLA-DRB1*07:01	17	EFAYGSFVRTVSLPVGA	0.02
HLA-DRB1*07:01	14	YGSFVRTVSLPVGA	0.02
HLA-DRB1*09:01	15	YGSFVRTVSLPVGAD	0.03
HLA-DRB1*07:01	18	SEFAYGSFVRTVSLPVGA	0.03
HLA-DRB1*07:01	16	GSFVRTVSLPVGADED	0.03
HLA-DRB1*07:01	15	AYGSFVRTVSLPVGA	0.03
HLA-DRB1*07:01	15	GSFVRTVSLPVGADE	0.03
HLA-DRB1*07:01	14	AYGSFVRTVSLPVG	0.03
HLA-DPA1*02:01/DPB1*01:01	14	RSEFAYGSFVRTVS	0.04
HLA-DRB1*07:01	15	FAYGSFVRTVSLPVG	0.04
HLA-DPA1*02:01/DPB1*01:01	13	RSEFAYGSFVRTV	0.05
HLA-DRB1*09:01	12	GSFVRTVSLPVG	0.05
HLA-DRB1*07:01	13	AYGSFVRTVSLPV	0.05
HLA-DRB1*07:01	13	SFVRTVSLPVGAD	0.05
HLA-DRB1*07:01	12	SFVRTVSLPVGA	0.06
HLA-DRB1*09:01	14	GSFVRTVSLPVGAD	0.06
HLA-DRB1*07:01	17	GSFVRTVSLPVGADEDD	0.06
HLA-DRB1*07:01	16	EFAYGSFVRTVSLPVG	0.06
HLA-DPA1*01:03/DPB1*04:01	13	RSEFAYGSFVRTV	0.07
HLA-DPA1*02:01/DPB1*01:01	12	RSEFAYGSFVRT	0.08
HLA-DRB1*09:01	16	AYGSFVRTVSLPVGAD	0.08
HLA-DRB1*07:01	17	SEFAYGSFVRTVSLPVG	0.08
HLA-DPA1*01:03/DPB1*04:01	12	RSEFAYGSFVRT	0.09
HLA-DPA1*02:01/DPB1*01:01	15	GRSEFAYGSFVRTVS	0.09
HLA-DPA1*03:01/DPB1*04:02	13	RSEFAYGSFVRTV	0.09
HLA-DPA1*03:01/DPB1*04:02	14	RSEFAYGSFVRTVS	0.09
HLA-DRB1*09:01	13	YGSFVRTVSLPVG	0.09
HLA-DRB1*09:01	13	GSFVRTVSLPVGA	0.09
HLA-DPA1*02:01/DPB1*01:01	14	GRSEFAYGSFVRTV	0.11
HLA-DPA1*01:03/DPB1*02:01	13	RSEFAYGSFVRTV	0.11
HLA-DRB1*09:01	17	FAYGSFVRTVSLPVGAD	0.11
HLA-DPA1*01:03/DPB1*04:01	14	RSEFAYGSFVRTVS	0.12
HLA-DRB1*07:01	18	GSFVRTVSLPVGADEDDI	0.12
HLA-DRB1*07:01	14	FAYGSFVRTVSLPV	0.12
HLA-DPA1*02:01/DPB1*01:01	12	SEFAYGSFVRTV	0.13
HLA-DPA1*01:03/DPB1*04:01	12	SEFAYGSFVRTV	0.13
HLA-DRB1*09:01	16	YGSFVRTVSLPVGADE	0.13
HLA-DPA1*02:01/DPB1*14:01	16	GSFVRTVSLPVGADED	0.14
HLA-DPA1*01:03/DPB1*02:01	14	RSEFAYGSFVRTVS	0.14
HLA-DPA1*03:01/DPB1*04:02	12	RSEFAYGSFVRT	0.15
HLA-DPA1*02:01/DPB1*14:01	17	YGSFVRTVSLPVGADED	0.15
HLA-DPA1*02:01/DPB1*01:01	15	RSEFAYGSFVRTVSL	0.15
HLA-DPA1*02:01/DPB1*14:01	15	SFVRTVSLPVGADED	0.15
HLA-DPA1*01:03/DPB1*04:01	15	GRSEFAYGSFVRTVS	0.15
HLA-DRB1*07:01	14	SFVRTVSLPVGADE	0.15
HLA-DPA1*03:01/DPB1*04:02	12	SEFAYGSFVRTV	0.16
HLA-DRB1*09:01	15	AYGSFVRTVSLPVGA	0.16
HLA-DPA1*01:03/DPB1*02:01	12	SEFAYGSFVRTV	0.17
HLA-DPA1*01:03/DPB1*02:01	15	GRSEFAYGSFVRTVS	0.17
HLA-DRB1*07:01	18	RSEFAYGSFVRTVSLPVG	0.17
HLA-DRB1*09:01	15	GSFVRTVSLPVGADE	0.18
HLA-DRB1*09:01	14	YGSFVRTVSLPVGA	0.18
HLA-DPA1*02:01/DPB1*01:01	13	SEFAYGSFVRTVS	0.19
HLA-DPA1*02:01/DPB1*01:01	16	DGRSEFAYGSFVRTVS	0.19
HLA-DPA1*01:03/DPB1*02:01	12	RSEFAYGSFVRT	0.19
HLA-DPA1*01:03/DPB1*04:01	14	GRSEFAYGSFVRTV	0.19
HLA-DPA1*01:03/DPB1*04:01	16	DGRSEFAYGSFVRTVS	0.19
HLA-DRB1*09:01	17	AYGSFVRTVSLPVGADE	0.19
HLA-DQA1*03:01/DQB1*03:02	15	DKGILTVSVAVSEGK	0.2
HLA-DPA1*03:01/DPB1*04:02	15	GRSEFAYGSFVRTVS	0.2
HLA-DPA1*02:01/DPB1*01:01	13	GRSEFAYGSFVRT	0.21
HLA-DPA1*02:01/DPB1*14:01	18	AYGSFVRTVSLPVGADED	0.22
HLA-DPA1*02:01/DPB1*14:01	17	GSFVRTVSLPVGADEDD	0.22
HLA-DRB1*09:01	12	YGSFVRTVSLPV	0.22
HLA-DPA1*01:03/DPB1*04:01	15	RSEFAYGSFVRTVSL	0.22
HLA-DPA1*01:03/DPB1*04:01	13	GRSEFAYGSFVRT	0.23
HLA-DPA1*01:03/DPB1*04:01	13	SEFAYGSFVRTVS	0.23
HLA-DPA1*01:03/DPB1*04:01	16	GRSEFAYGSFVRTVSL	0.23
HLA-DPA1*01:03/DPB1*02:01	13	SEFAYGSFVRTVS	0.23
HLA-DRB1*09:01	18	EFAYGSFVRTVSLPVGAD	0.23
HLA-DPA1*02:01/DPB1*14:01	18	YGSFVRTVSLPVGADEDD	0.24
HLA-DPA1*02:01/DPB1*01:01	16	GRSEFAYGSFVRTVSL	0.24
HLA-DPA1*01:03/DPB1*02:01	14	GRSEFAYGSFVRTV	0.24
HLA-DPA1*01:03/DPB1*04:01	15	DGRSEFAYGSFVRTV	0.25
HLA-DPA1*02:01/DPB1*14:01	13	SFVRTVSLPVGAD	0.26
HLA-DPA1*02:01/DPB1*14:01	14	SFVRTVSLPVGADE	0.26
HLA-DRB1*09:01	18	FAYGSFVRTVSLPVGADE	0.26
HLA-DPA1*01:03/DPB1*02:01	15	RSEFAYGSFVRTVSL	0.26
HLA-DRB1*07:01	15	EFAYGSFVRTVSLPV	0.26
HLA-DPA1*02:01/DPB1*14:01	16	YGSFVRTVSLPVGADE	0.27
HLA-DPA1*03:01/DPB1*04:02	14	GRSEFAYGSFVRTV	0.27
HLA-DPA1*03:01/DPB1*04:02	16	DGRSEFAYGSFVRTVS	0.28
HLA-DPA1*01:03/DPB1*02:01	16	DGRSEFAYGSFVRTVS	0.28
HLA-DPA1*02:01/DPB1*14:01	12	FVRTVSLPVGAD	0.29
HLA-DPA1*02:01/DPB1*01:01	17	FDGRSEFAYGSFVRTVS	0.29
HLA-DPA1*02:01/DPB1*01:01	15	DGRSEFAYGSFVRTV	0.29
HLA-DPA1*02:01/DPB1*14:01	15	GSFVRTVSLPVGADE	0.29
HLA-DPA1*03:01/DPB1*04:02	15	RSEFAYGSFVRTVSL	0.29
HLA-DRB1*09:01	14	AYGSFVRTVSLPVG	0.29
HLA-DPA1*02:01/DPB1*14:01	14	GSFVRTVSLPVGAD	0.3
HLA-DRB1*08:02	12	GRYEVRAELPGV	0.3
HLA-DQA1*03:01/DQB1*03:02	16	YDKGILTVSVAVSEGK	0.31
HLA-DPA1*01:03/DPB1*04:01	17	FDGRSEFAYGSFVRTVS	0.31
HLA-DPA1*01:03/DPB1*02:01	16	GRSEFAYGSFVRTVSL	0.31
HLA-DQA1*03:01/DQB1*03:02	13	DKGILTVSVAVSE	0.32
HLA-DPA1*01:03/DPB1*04:01	17	DGRSEFAYGSFVRTVSL	0.32
HLA-DPA1*02:01/DPB1*05:01	13	RSEFAYGSFVRTV	0.33
HLA-DPA1*03:01/DPB1*04:02	13	SEFAYGSFVRTVS	0.33
HLA-DPA1*01:03/DPB1*04:01	18	DFDGRSEFAYGSFVRTVS	0.33
HLA-DPA1*02:01/DPB1*01:01	17	DGRSEFAYGSFVRTVSL	0.34
HLA-DPA1*02:01/DPB1*14:01	15	YGSFVRTVSLPVGAD	0.34
HLA-DRB1*08:02	15	EGRYEVRAELPGVDP	0.34
HLA-DPA1*02:01/DPB1*05:01	14	RSEFAYGSFVRTVS	0.35
HLA-DPA1*02:01/DPB1*14:01	16	SFVRTVSLPVGADEDD	0.35
HLA-DPA1*02:01/DPB1*14:01	17	AYGSFVRTVSLPVGADE	0.36
HLA-DRB1*15:01	12	ELFAAFPSFAGL	0.37
HLA-DPA1*03:01/DPB1*04:02	16	GRSEFAYGSFVRTVSL	0.37
HLA-DRB5*01:01	15	QLTIKAERTEQKDFD	0.37
HLA-DPA1*01:03/DPB1*02:01	17	DGRSEFAYGSFVRTVSL	0.37
HLA-DPA1*01:03/DPB1*02:01	17	FDGRSEFAYGSFVRTVS	0.37
HLA-DRB1*01:01	12	GSFVRTVSLPVG	0.38
HLA-DPA1*01:03/DPB1*04:01	17	GRSEFAYGSFVRTVSLP	0.38
HLA-DQA1*04:01/DQB1*04:02	12	DGQLTIKAERTE	0.39
HLA-DPA1*02:01/DPB1*14:01	18	GSFVRTVSLPVGADEDDI	0.39
HLA-DQA1*04:01/DQB1*04:02	18	EMKEGRYEVRAELPGVDP	0.39
HLA-DPA1*02:01/DPB1*14:01	14	FVRTVSLPVGADED	0.39
HLA-DPA1*01:03/DPB1*04:01	18	FDGRSEFAYGSFVRTVSL	0.39
HLA-DRB1*09:01	18	AYGSFVRTVSLPVGADED	0.39
HLA-DRB1*09:01	17	YGSFVRTVSLPVGADED	0.39
HLA-DPA1*01:03/DPB1*04:01	16	RSEFAYGSFVRTVSLP	0.4
HLA-DPA1*02:01/DPB1*01:01	18	DFDGRSEFAYGSFVRTVS	0.41
HLA-DRB5*01:01	16	GQLTIKAERTEQKDFD	0.41
HLA-DPA1*01:03/DPB1*02:01	16	RSEFAYGSFVRTVSLP	0.41
HLA-DRB1*01:01	15	YGSFVRTVSLPVGAD	0.41
HLA-DPA1*02:01/DPB1*01:01	18	FDGRSEFAYGSFVRTVSL	0.42
HLA-DPA1*02:01/DPB1*14:01	13	FVRTVSLPVGADE	0.42
HLA-DPA1*02:01/DPB1*01:01	16	RSEFAYGSFVRTVSLP	0.42
HLA-DRB1*09:01	15	FAYGSFVRTVSLPVG	0.42
HLA-DQA1*03:01/DQB1*03:02	16	DKGILTVSVAVSEGKP	0.43
HLA-DQA1*03:01/DQB1*03:02	14	DKGILTVSVAVSEG	0.43
HLA-DPA1*01:03/DPB1*04:01	16	FDGRSEFAYGSFVRTV	0.43
HLA-DPA1*01:03/DPB1*04:01	14	DGRSEFAYGSFVRT	0.44
HLA-DRB1*09:01	16	FAYGSFVRTVSLPVGA	0.44
HLA-DQA1*04:01/DQB1*04:02	12	GRYEVRAELPGV	0.45
HLA-DPA1*01:03/DPB1*02:01	15	DGRSEFAYGSFVRTV	0.45
HLA-DPA1*01:03/DPB1*04:01	18	DGRSEFAYGSFVRTVSLP	0.46
HLA-DRB1*07:01	15	SFVRTVSLPVGADED	0.46
HLA-DRB1*04:01	15	SELFAAFPSFAGLRP	0.46
HLA-DPA1*01:03/DPB1*04:01	12	EFAYGSFVRTVS	0.47
HLA-DQA1*04:01/DQB1*04:02	12	EGRYEVRAELPG	0.47
HLA-DPA1*02:01/DPB1*01:01	16	FDGRSEFAYGSFVRTV	0.47
HLA-DPA1*03:01/DPB1*04:02	13	GRSEFAYGSFVRT	0.47
HLA-DQA1*03:01/DQB1*03:02	17	TYDKGILTVSVAVSEGK	0.48
HLA-DPA1*02:01/DPB1*01:01	17	GRSEFAYGSFVRTVSLP	0.48
HLA-DRB3*01:01	13	VDIMVRDGQLTIK	0.48
HLA-DPA1*01:03/DPB1*02:01	17	GRSEFAYGSFVRTVSLP	0.48
HLA-DRB1*15:01	14	SELFAAFPSFAGLR	0.48
HLA-DRB1*01:01	14	GSFVRTVSLPVGAD	0.48
HLA-DQA1*04:01/DQB1*04:02	15	EGRYEVRAELPGVDP	0.49
HLA-DPA1*03:01/DPB1*04:02	17	FDGRSEFAYGSFVRTVS	0.49
HLA-DPA1*01:03/DPB1*02:01	18	DFDGRSEFAYGSFVRTVS	0.49
HLA-DRB1*01:01	13	GSFVRTVSLPVGA	0.49

## Sheet: Rv2031c-CTL
allele	length	peptide	percentile_rank
HLA-B*44:03	10	ADEDDIKATY	0.01
HLA-A*02:03	9	SLFPEFSEL	0.01
HLA-B*44:02	10	ADEDDIKATY	0.01
HLA-B*07:02	9	HPRSLFPEF	0.02
HLA-B*35:01	9	HPRSLFPEF	0.02
HLA-A*02:01	9	SLFPEFSEL	0.02
HLA-A*24:02	9	LFPEFSELF	0.02
HLA-A*23:01	9	LFPEFSELF	0.02
HLA-A*02:06	9	SLFPEFSEL	0.03
HLA-A*31:01	10	RPTFDTRLMR	0.03
HLA-B*15:01	9	VQRHPRSLF	0.03
HLA-A*68:01	9	MATTLPVQR	0.04
HLA-B*07:02	9	KPTEKHIQI	0.04
HLA-B*44:03	9	DEDDIKATY	0.04
HLA-A*24:02	9	SFAGLRPTF	0.04
HLA-A*23:01	9	SFAGLRPTF	0.04
HLA-B*53:01	9	HPRSLFPEF	0.04
HLA-A*02:06	10	ATYDKGILTV	0.05
HLA-B*44:02	9	AERTEQKDF	0.05
HLA-A*02:03	10	ATYDKGILTV	0.05
HLA-B*44:02	9	DEDDIKATY	0.05
HLA-B*07:02	10	LPVQRHPRSL	0.06
HLA-B*15:01	10	SLFPEFSELF	0.06
HLA-A*26:01	9	ELFAAFPSF	0.06
HLA-A*68:01	10	TTLPVQRHPR	0.07
HLA-B*44:03	9	AERTEQKDF	0.07
HLA-A*24:02	10	SLFPEFSELF	0.07
HLA-A*33:01	9	MATTLPVQR	0.07
HLA-B*07:02	10	RHPRSLFPEF	0.08
HLA-A*11:01	10	AVSEGKPTEK	0.08
HLA-A*31:01	10	TTLPVQRHPR	0.08
HLA-A*33:01	9	EFAYGSFVR	0.08
HLA-B*08:01	9	TFDTRLMRL	0.08
HLA-B*08:01	9	HPRSLFPEF	0.08
HLA-A*30:01	10	MVRDGQLTIK	0.08
HLA-B*07:02	9	RPTFDTRLM	0.09
HLA-A*23:01	10	SLFPEFSELF	0.09
HLA-A*33:01	10	TTLPVQRHPR	0.09
HLA-A*68:02	10	ATYDKGILTV	0.1
HLA-A*33:01	10	EMKEGRYEVR	0.1
HLA-A*32:01	9	SLFPEFSEL	0.1
HLA-A*03:01	10	AVSEGKPTEK	0.11
HLA-B*08:01	9	KPTEKHIQI	0.12
HLA-A*31:01	10	AAFPSFAGLR	0.13
HLA-A*68:02	9	EVRAELPGV	0.13
HLA-B*08:01	9	EMKEGRYEV	0.13
HLA-B*08:01	10	LPVQRHPRSL	0.13
HLA-A*31:01	9	GLRPTFDTR	0.14
HLA-B*51:01	9	KPTEKHIQI	0.14
HLA-B*08:01	9	GSFVRTVSL	0.14
HLA-A*02:01	10	ATYDKGILTV	0.15
HLA-A*32:01	10	SLFPEFSELF	0.15
HLA-A*24:02	9	TYDKGILTV	0.16
HLA-A*30:01	9	MVRDGQLTI	0.16
HLA-A*03:01	10	MVRDGQLTIK	0.17
HLA-B*44:03	10	SELFAAFPSF	0.17
HLA-B*44:02	10	SELFAAFPSF	0.17
HLA-B*08:01	9	DIMVRDGQL	0.17
HLA-A*24:02	9	AYGSFVRTV	0.18
HLA-B*51:01	9	HPRSLFPEF	0.18
HLA-A*23:01	9	EFSELFAAF	0.18
HLA-A*24:02	9	EFSELFAAF	0.19
HLA-A*03:01	10	RPTFDTRLMR	0.2
HLA-A*11:01	10	RPTFDTRLMR	0.21
HLA-A*31:01	9	MATTLPVQR	0.22
HLA-A*02:03	10	RSLFPEFSEL	0.23
HLA-A*23:01	9	TYDKGILTV	0.23
HLA-A*23:01	9	AYGSFVRTV	0.23
HLA-B*15:01	9	SLFPEFSEL	0.24
HLA-A*68:01	10	AAFPSFAGLR	0.25
HLA-B*15:01	9	ELFAAFPSF	0.25
HLA-A*02:06	9	GILTVSVAV	0.25
HLA-A*32:01	9	ELFAAFPSF	0.25
HLA-A*33:01	9	PTFDTRLMR	0.26
HLA-A*68:01	9	PTFDTRLMR	0.27
HLA-A*02:01	10	RSLFPEFSEL	0.27
HLA-B*40:01	9	SEFAYGSFV	0.28
HLA-A*68:02	9	AAFPSFAGL	0.28
HLA-A*33:01	9	TLPVQRHPR	0.29
HLA-A*32:01	9	MVRDGQLTI	0.29
HLA-A*32:01	10	RSLFPEFSEL	0.29
HLA-A*26:01	9	EFSELFAAF	0.29
HLA-A*31:01	9	GQLTIKAER	0.31
HLA-B*51:01	10	FAYGSFVRTV	0.32
HLA-B*35:01	9	ELFAAFPSF	0.33
HLA-A*31:01	10	AGLRPTFDTR	0.34
HLA-A*02:06	9	AAFPSFAGL	0.34
HLA-A*32:01	9	GSFVRTVSL	0.34
HLA-A*11:01	9	VSVAVSEGK	0.35
HLA-A*02:01	9	GILTVSVAV	0.35
HLA-B*44:03	10	LEDEMKEGRY	0.35
HLA-B*08:01	9	SLFPEFSEL	0.35
HLA-A*68:02	10	FAAFPSFAGL	0.36
HLA-B*35:01	9	DPDKDVDIM	0.37
HLA-B*44:02	9	KDFDGRSEF	0.37
HLA-B*44:02	10	LEDEMKEGRY	0.37
HLA-A*32:01	10	SELFAAFPSF	0.37
HLA-B*08:01	10	YGSFVRTVSL	0.38
HLA-A*30:01	10	AVSEGKPTEK	0.39
HLA-B*44:02	10	SEGKPTEKHI	0.39
HLA-A*23:01	9	ELFAAFPSF	0.4
HLA-A*32:01	9	SFAGLRPTF	0.4
HLA-B*35:01	9	RPTFDTRLM	0.41
HLA-A*68:02	10	FAYGSFVRTV	0.41
HLA-A*32:01	9	VQRHPRSLF	0.41
HLA-B*40:01	10	SELFAAFPSF	0.42
HLA-A*33:01	10	DGQLTIKAER	0.42
HLA-B*44:03	9	KDFDGRSEF	0.42
HLA-A*30:01	9	RTVSLPVGA	0.43
HLA-B*44:03	9	SEGKPTEKH	0.43
HLA-A*01:01	10	ADEDDIKATY	0.43
HLA-A*68:01	10	TVSVAVSEGK	0.44
HLA-B*44:02	9	SEGKPTEKH	0.44
HLA-B*44:03	9	SEFAYGSFV	0.45
HLA-A*23:01	10	RHPRSLFPEF	0.45
HLA-B*07:02	9	MVRDGQLTI	0.46
HLA-A*24:02	10	RHPRSLFPEF	0.46
HLA-B*53:01	9	KPTEKHIQI	0.46
HLA-A*11:01	10	MVRDGQLTIK	0.47
HLA-B*40:01	10	ADEDDIKATY	0.47
HLA-A*01:01	9	DEDDIKATY	0.47
HLA-A*26:01	9	EVRAELPGV	0.48
HLA-A*68:01	10	RPTFDTRLMR	0.49
HLA-B*51:01	9	MVRDGQLTI	0.49
HLA-A*32:01	10	ATYDKGILTV	0.49
