# Supplementary material for: CP91110P: A Computationally Designed Multi-Epitope Vaccine Candidate for Tuberculosis via TLR-2/4 Synergistic Immunomodulation
Source: Biology (Basel). 2025 Sep 5;14(9):1196. doi: 10.3390/biology14091196 (PMC12467508; doi:10.3390/biology14091196)
Supplement: Supplementary file 1 [file biology-14-01196-s001.zip › Table S2.xlsx]

## Sheet: Sheet1
No.	Residues	Number of residues	Score
1	A:D519, A:I520, A:N521, A:T522, A:P523, A:A524, A:K525, A:K526, A:G527, A:G528, A:A529, A:A530, A:T531, A:A532, A:G533, A:A534, A:F535, A:S536, A:R537, A:P538, A:G539, A:L540, A:P541, A:V542, A:K543	25	0.926
2	A:A410, A:A411, A:G412, A:P413, A:G414, A:P415, A:G416, A:N417, A:L418, A:R419	10	0.904
3	A:W500, A:G501, A:P502, A:S503, A:S504, A:D505, A:P506, A:K507, A:K508, A:L509, A:R510	11	0.877
4	A:D350, A:G351, A:P352, A:G353, A:P354, A:G355, A:G356, A:L357, A:A358, A:G359, A:G360, A:A361, A:A362, A:T363, A:A364, A:G365, A:A366, A:F367, A:G368, A:P369, A:G370, A:P371, A:G372, A:V373	24	0.871
5	A:N396, A:G397, A:S398, A:K399, A:Y400, A:Q401, A:G402, A:G403, A:T404, A:G405, A:L406, A:T407, A:R408, A:R409	14	0.856
6	A:G308, A:P309, A:G310, A:P311, A:G312, A:S313, A:A314, A:N315, A:A317, A:V318, A:K319, A:P320, A:T321, A:G322, A:S323, A:A324, A:A325, A:I326, A:G327, A:L328, A:S329, A:M330, A:G331, A:P332, A:G333, A:P334, A:G335, A:P336, A:V337, A:E338, A:Y339	31	0.829
7	A:K544, A:P545, A:A546, A:M547, A:L548, A:G549, A:H550, A:A551, A:G552, A:D553, A:M554, A:A555, A:G556, A:Y557, A:A558, A:G559, A:T560, A:K561	18	0.807
8	A:K495, A:A496, A:A497, A:D498, A:M499	5	0.798
9	A:G270, A:P271, A:G272, A:P273, A:G274, A:V275, A:G276, A:L277, A:A278, A:G279, A:G280, A:A281, A:A282, A:T283, A:A284, A:G285, A:A286, A:G287, A:P288, A:G289, A:P290, A:G291, A:L292, A:P293, A:V294, A:E295, A:Y296, A:L297	28	0.796
10	A:M211, A:G212, A:P213, A:G214, A:P215, A:G216, A:V217, A:G218, A:A219, A:V220, A:G221, A:G222, A:T223, A:A224, A:T225, A:A226, A:G227, A:A228, A:G229, A:P230, A:G231, A:P232, A:G233, A:P234, A:V235	25	0.786
11	A:A491, A:G492, A:G493, A:Y494	4	0.763
12	A:D513, A:D514, A:Y515, A:N516, A:G517, A:W518	6	0.751
13	A:T422, A:A423, A:M424, A:A425, A:A426, A:A427, A:G428, A:L429, A:G430, A:A431, A:A432	11	0.737
14	A:H383, A:E384, A:A385, A:N386, A:T387, A:M388, A:A389, A:G390, A:P391, A:G392, A:P393, A:G394, A:Y395	13	0.727
15	A:R374, A:A375, A:Y376	3	0.722
16	A:I1, A:A2, A:L3, A:T4, A:L5, A:A6, A:A7, A:L8, A:P9, A:V10	10	0.694
选择评分>0.693的构象B细胞表位
