# Supplementary material for: CP91110P: A Computationally Designed Multi-Epitope Vaccine Candidate for Tuberculosis via TLR-2/4 Synergistic Immunomodulation
Source: Biology (Basel). 2025 Sep 5;14(9):1196. doi: 10.3390/biology14091196 (PMC12467508; doi:10.3390/biology14091196)
Supplement: Supplementary file 1 [file biology-14-01196-s001.zip › Table S3.xlsx]

## Sheet: model--0 (1)
Residue 1			Residue 2			Bond
Chain	Seq #	AA	Chain	Seq #	AA	χ3	kcal/mol	Σ B-factor
A	16	VAL	A	59	GLY	118.77	3.42	144.5
A	20	GLY	A	55	ILE	-88.56	3.86	149.62
A	23	LYS	A	51	LEU	-96.75	2.89	146.25
A	35	ASN	A	40	ALA	101.41	4.28	156.25
A	50	ASP	A	79	ALA	-108.65	2.04	108.33
A	56	GLY	A	74	GLU	-67.43	1.38	140.05
A	58	LYS	A	72	GLN	115.15	2.97	136
A	78	ALA	A	81	ALA	103.04	1.96	84.7
A	140	TYR	A	145	GLY	125.26	4.08	92.12
A	183	THR	A	184	GLY	93.67	1.14	58.17
A	185	LEU	A	186	THR	-108.64	2.1	53.08
A	219	ALA	A	220	VAL	123.06	4.44	59.11
A	220	VAL	A	221	GLY	-100.44	2.28	63.47
A	278	ALA	A	279	GLY	-88.79	1.84	66.6
A	368	GLY	A	369	PRO	-103.02	3.26	61
A	371	PRO	A	372	GLY	86.94	5.01	61.16
A	384	GLU	A	385	ALA	95.83	0.82	53.53
A	392	GLY	A	393	PRO	-57.25	5.02	64.14
A	393	PRO	A	394	GLY	95.99	1.35	67.25
A	394	GLY	A	395	TYR	122.89	4.55	61.8
A	395	TYR	A	396	ASN	-114.14	4.35	61.7
A	396	ASN	A	397	GLY	90.68	3.13	65.85
A	398	SER	A	399	LYS	-103.44	3.64	65.35
A	399	LYS	A	400	TYR	106.01	1.38	60.89
A	400	TYR	A	401	GLN	111.46	1.7	62.64
A	404	THR	A	405	GLY	105.26	1.91	62.05
A	405	GLY	A	406	LEU	104.92	0.46	59.69
A	410	ALA	A	411	ALA	103.6	1.9	57.14
A	414	GLY	A	415	PRO	-60.16	8.63	54.89
A	424	MET	A	425	ALA	107.93	0.72	44.43
A	425	ALA	A	426	ALA	96.76	1.77	43.58
A	526	LYS	A	527	GLY	120.17	5.95	72.08
A	530	ALA	A	531	THR	-91.31	3.41	65.28
A	535	PHE	A	536	SER	109.6	0.8	72.43
A	540	LEU	A	541	PRO	-71.43	5.2	79.75
A	546	ALA	A	547	MET	112.25	0.98	59.82
A	548	LEU	A	549	GLY	-64.96	4.13	53.74
A	574	SER	A	575	GLY	120.43	4.33	70.17
A	637	LEU	A	721	GLY	-86.59	5.3	144.81
A	638	GLY	A	717	LEU	78.5	1.88	144.83
A	638	GLY	A	720	ARG	-57.24	6.37	149.12
A	641	ASP	A	724	ALA	-113.35	5.08	147.27
