# Supplementary material for: CP91110P: A Computationally Designed Multi-Epitope Vaccine Candidate for Tuberculosis via TLR-2/4 Synergistic Immunomodulation
Source: Biology (Basel). 2025 Sep 5;14(9):1196. doi: 10.3390/biology14091196 (PMC12467508; doi:10.3390/biology14091196)
Supplement: Supplementary file 1 [file biology-14-01196-s001.zip › Table S4.xlsx]

## Sheet: Table S4
Vaccine	Antigens	Antigenicity	Immunogenicity	Solubility	Half-life	Instability Index	Population Coverage	Reference
CP91110P	"Proliferation antigens: Ag85A, Ag85B, Rv0288; Latent antigens: Rv1813c, Rv2031c"	"0.8789; 0.801088"	4.40091	0.485	Mammalian reticulocytes: 20h; Yeast: 0.5h; E. coli: >10h	33.48	0.8618	This study
W541	"Proliferation antigens: Ag85A, Ag85B; Latent antigens: Rv3407, Rv1733c"	0.6527	NA	NA	Mammalian reticulocytes: 1.1h; Yeast: 3min; E. coli: 2min	45.37	99.68%; 98.36%	PMID: 39588938
50 sRP-TB	"Proliferation antigens: Ag85A, Ag85B, TB10.4, Rv3808c; Early secreted antigen: ESAT-6; Latent antigens: Rv2660c, HspX; Stress antigens: Rv0341; Unknown: Rv2524c"	"0.6375; 0.873047"	NA	0.514	Mammalian reticulocytes: 30h; Yeast: >20h; E. coli: >10h	28.18	NA	PMID: 39624097
Vaccine	"Stress antigens: DnaK (Rv0350), GrpE (Rv0351); Latent antigens: HBHA (Rv0475); Proliferation antigens: LpqH (Rv3763), LprG (Rv1411c), MPT 83 (Rv2873); Unknown: LprA (Rv1270c)"	0.95	NA	NA	Mammalian reticulocytes: 30h; Yeast: 20h; E. coli: 10h	28.23	NA	PMID: 34226593
Vaccine	"Latent antigens: Rv2031, Rv2346, Rv2347, Rv3614, Rv3615"	"0.5876; 0.926892"	NA	Soluble	NA	36.9	NA	PMID: 35573911
bTBV3	"Proliferation antigens: MPT 83 (Rv2873), LpqH (Rv3763); Stress antigens: ArfA, DnaK (Rv0350), GrpE (Rv0351)"	1.3521	NA	0.567	E. coli: 10h	27.26	NA	PMID: 40303072
Vaccine	"Latent antigens: Rv2608; Stress antigens: Rv0125; Proliferation antigens: Rv3804c, Rv2684"	"0.81; 0.66"	NA	0.557	Mammalian reticulocytes: 100h; Yeast: >20h; E. coli: 10h	25.51	NA	PMID: 33441913
MEV	"Latent antigen: Rv0978c"	"0.9778; 0.8724"	NA	Soluble	NA	15.23	NA	PMID: 35554858
ZL9810L	"Proliferation antigens: Ag85A, Ag85B; Latent antigens: Mtb39A, Rv1980c, Rv3873"	"0.8913; 0.832706"	2.21451	0.455	Mammalian reticulocytes: >20h; Yeast: >0.5h; E. coli: >10h	26.52	72.89%; 81.49%	Link
ZL12138L	"Proliferation antigens: Ag85A, Ag85B; Latent antigens: Mtb39A, Rv1980c, Rv3873"	"0.8843; 0.763582"	4.14449	0.47	Mammalian reticulocytes: 30h; Yeast: 20h; E. coli: 10h	28.42	92.41%; 90.17%	PMID: 39687693
PP13138R	"Proliferation antigens: Ag85A, Ag85B, Mpt63, Mpt64, TB 10.4; Early secreted antigens: CFP10, ESAT 6, EspA, Mpt51, PPE 68; Latent antigens: CFP21, EspC, Mtb8.4, PPE 18; Stress antigens: Mtb32a; Persistent expression antigens: PPE 44; Resuscitation antigens: RpfA, RpfB, RpfE"	0.8968	1.44921	0.515	Mammalian reticulocytes: 20h; Yeast: 30min; E. coli: >10h	28.56	52.42%; 79.69%	PMID: 38022558
C624P	"Latent antigens: Rv1736c, Rv2031c, Rv2626c, Rv2654c, Rv3872, Rv3878"	"0.7278; 0.901398"	3.65609	0.474	Mammalian reticulocytes: 30h; Yeast: >20h; E. coli: >10h	27.66	NA	Link
S7D5L4	"SARS-CoV-2; Proliferation antigen: Ag85A; Latent antigen: Mtb8.4"	"0.7811; 0.4299"	1.0455	0.46	Mammalian reticulocytes: 30h; Yeast: >20h; E. coli: >10h	26.51	NA	PMID: 36675777
PP19128R	Latent antigens：Rv1736c，Rv1737c，Rv2031c，Rv2626c，Rv2653c，Rv2660c，Rv3872，Rv3878； Proliferation antigen：Rv1980c，Rv1981c，Rv3429； Stress-induced antigen: Rv3425; Early secreted antigen: Rv3873, Rv3879; Unknown: Rv1511, Rv2656c, Rv2659c	0.8067	9.29811	0.900675	Mammalian reticulocytes: 30h; Yeast: >20h; E. coli: >10h	33.2	82.24%；93.71%	PMID: 37112768
