# Supplementary material for: CP91110P: A Computationally Designed Multi-Epitope Vaccine Candidate for Tuberculosis via TLR-2/4 Synergistic Immunomodulation
Source: Biology (Basel). 2025 Sep 5;14(9):1196. doi: 10.3390/biology14091196 (PMC12467508; doi:10.3390/biology14091196)
Supplement: Supplementary file 1 [file biology-14-01196-s001.zip › Table S5.xlsx]

## Sheet: South Africa
Alleles	South Africa Caucasians (n=102)	South Africa Limpopo Venda (n=117)	South Africa Worcester (n=159)	South African Black (n=142)
HTL
HLA-DQA1*05:01/DQB1*03:01			0.173/0.127
HLA-DRB1*07:01	0.096		0.097
HLA-DRB1*07:01	0.096		0.097
HLA-DQA1*05:01/DQB1*03:01			0.173/0.127
HLA-DRB1*07:01	0.096		0.097
HLA-DRB1*07:01	0.096		0.097
HLA-DRB1*07:01	0.096		0.097
HLA-DQA1*05:01/DQB1*03:01			0.173/0.127
HLA-DRB1*04:05	0.011		0.031
HLA-DRB5*01:01	NA
HLA-DPA1*02:01/DPB1*14:01	0.238		0.013
CTL
HLA-A*03:01			0.091
HLA-B*35:01			0.028
HLA-B*07:02			0.069
HLA-A*68:02	0.01		0.072
HLA-B*35:01			0.028
HLA-A*02:03	NA
HLA-A*68:02	0.01		0.072
HLA-A*31:01	NA
HLA-A*31:01	NA
HLA-B*07:02			0.069
HLA-B*35:01			0.028

## Sheet: Southeast Asia-Hongkong
Alleles	China Hong Kong and Singapore (n=135)	Hong Kong Chinese (n=569)	Hong Kong Chinese BMDR (n=7595)	Hong Kong Chinese cord blood registry (n=3892)	Hong Kong Chinese HKBMDR HLA 11 loci (n=5266)	Hong Kong Chinese HKBMDR. DQ and DP (n=1064)
HTL
HLA-DQA1*05:01/DQB1*03:01	0.152/0.219				NA/0.235	0.066/0.229
HLA-DRB1*07:01			0.038	0.039
HLA-DRB1*07:01			0.038	0.039
HLA-DQA1*05:01/DQB1*03:01	0.152/0.219				NA/0.235	0.066/0.229
HLA-DRB1*07:01			0.038	0.039
HLA-DRB1*07:01			0.038	0.039
HLA-DRB1*07:01			0.038	0.039
HLA-DQA1*05:01/DQB1*03:01	0.152/0.219				NA/0.235	0.066/0.229
HLA-DRB1*04:05	0.047		0.063	0.063
HLA-DRB5*01:01
HLA-DPA1*02:01/DPB1*14:01						0.098/0.028
CTL
HLA-A*03:01		0.008	0.01	0.011
HLA-B*35:01		0.016	0.018	0.019
HLA-B*07:02		0.002	0.00263	0.00385
HLA-A*68:02		0.000	0.00020	0.00039
HLA-B*35:01		0.016	0.018	0.019
HLA-A*02:03		0.078	0.076	0.078
HLA-A*68:02		0.000	0.00020	0.00039
HLA-A*31:01			0.015	0.015
HLA-A*31:01			0.015	0.015
HLA-B*07:02		0.002	0.00263	0.00385
HLA-B*35:01		0.016	0.018	0.019

## Sheet: Southeast Asia-Taiwan
Alleles	Taiwan Han Chinese (n=504)	Taiwan pop 2 (n=364)	Taiwan Minnan pop 1 (n=102)	Taiwan pop 3 (n=212)	Taiwan pop1 (n=539)	Taiwan Tzu Chi Cord Blood Bank (n=710)
HTL
HLA-DQA1*05:01/DQB1*03:01	NA/0.212	NA/0.237
HLA-DRB1*07:01	0.028	0.045	0.010		0.015	0.023
HLA-DRB1*07:01	0.028	0.045	0.010		0.015	0.023
HLA-DQA1*05:01/DQB1*03:01	NA/0.212	NA/0.237
HLA-DRB1*07:01	0.028	0.045	0.010		0.015	0.023
HLA-DRB1*07:01	0.028	0.045	0.010		0.015	0.023
HLA-DRB1*07:01	0.028	0.045	0.010		0.015	0.023
HLA-DQA1*05:01/DQB1*03:01	NA/0.212	NA/0.237
HLA-DRB1*04:05	0.077	0.059			0.071	0.084
HLA-DRB5*01:01
HLA-DPA1*02:01/DPB1*14:01	NA/0.023
CTL
HLA-A*03:01	0.006	0.002				0.005
HLA-B*35:01	0.020	0.017		0.031		0.025
HLA-B*07:02	0.002	0.001				0.003
HLA-A*68:02
HLA-B*35:01	0.020	0.017		0.031		0.025
HLA-A*02:03	0.064	0.056	0.064	0.057		0.073
HLA-A*68:02
HLA-A*31:01	0.028	0.008		0.014		0.018
HLA-A*31:01	0.028	0.008		0.014		0.018
HLA-B*07:02	0.002	0.001				0.003
HLA-B*35:01	0.020	0.017		0.031		0.025

## Sheet: Southeast Asia-Thailand, Singap
Alleles	Thailand (n=142)		China Hong Kong and Singapore (n=135)	Singapore Chinese (n=149)	Singapore Riau Malay (n=132)	Singapore Thai (n=100)
HTL
HLA-DQA1*05:01/DQB1*03:01	0.137/0.208		0.219		0.355
HLA-DRB1*07:01	0.088				0.083
HLA-DRB1*07:01	0.088				0.083
HLA-DQA1*05:01/DQB1*03:01	0.137/0.208		0.219		0.355
HLA-DRB1*07:01	0.088				0.083
HLA-DRB1*07:01	0.088				0.083
HLA-DRB1*07:01	0.088				0.083
HLA-DQA1*05:01/DQB1*03:01	0.137/0.208		0.219		0.355
HLA-DRB1*04:05	0.056		0.047		0.009
HLA-DRB5*01:01	NA
HLA-DPA1*02:01/DPB1*14:01	NA				NA/0.038
CTL
HLA-A*03:01	0.007			0.007		0.005
HLA-B*35:01	0.025			0.02	0.035	0.01
HLA-B*07:02	0.007			0.01	0.01	0.01
HLA-A*68:02	NA
HLA-B*35:01	0.025			0.02	0.035	0.01
HLA-A*02:03	0.077			0.067	0.052	0.133
HLA-A*68:02	NA
HLA-A*31:01	NA
HLA-A*31:01	NA
HLA-B*07:02	0.007			0.01	0.01	0.01
HLA-B*35:01	0.025			0.02	0.035	0.01

## Sheet: Southe-Malaysian and Vietnamese
Alleles	Malaysia Peninsular Chinese (n=194)	Malaysia Peninsular Indian (n=271)	Malaysia Peninsular Malay (n=951)		Vietnam Hanoi Kinh (n=103)	Vietnam Hanoi Kinh pop 2 (n=170)	Vietnam Kinh DQB1 (n=2076)
HTL
HLA-DQA1*05:01/DQB1*03:01	NA/0.178	NA/0.105	NA/0.295		NA/0.370	NA/0.400	NA/0.359
HLA-DRB1*07:01	0.023	0.135	0.093		0.049	0.076
HLA-DRB1*07:01	0.023	0.135	0.093		0.049	0.076
HLA-DQA1*05:01/DQB1*03:01	NA/0.178	NA/0.105	NA/0.295		NA/0.370	NA/0.400	NA/0.359
HLA-DRB1*07:01	0.023	0.135	0.093		0.049	0.076
HLA-DRB1*07:01	0.023	0.135	0.093		0.049	0.076
HLA-DRB1*07:01	0.023	0.135	0.093		0.049	0.076
HLA-DQA1*05:01/DQB1*03:01	NA/0.178	NA/0.105	NA/0.295		NA/0.370	NA/0.400	NA/0.359
HLA-DRB1*04:05	0.044	0.00923	0.034		0.044	0.038
HLA-DRB5*01:01
HLA-DPA1*02:01/DPB1*14:01
CTL
HLA-A*03:01	0.00258	0.050	0.011
HLA-B*35:01	0.015	0.048	0.028			0.003
HLA-B*07:02		0.028	0.011
HLA-A*68:02
HLA-B*35:01	0.015	0.048	0.028			0.003
HLA-A*02:03	0.064	0.00554	0.022			0.079
HLA-A*68:02
HLA-A*31:01	0.013	0.02	0.00421
HLA-A*31:01	0.013	0.02	0.00421
HLA-B*07:02		0.028	0.011
HLA-B*35:01	0.015	0.048	0.028			0.003
